# Supplementary material for: Genetic polymorphisms in vitamin E transport genes as determinants for risk of equine neuroaxonal dystrophy
Source: J Vet Intern Med. 2023 Nov 8;38(1):417–23. doi: 10.1111/jvim.16924 (PMC10800183; doi:10.1111/jvim.16924)
Supplement: Supplementary file 1 — Table S1: Whole‐genome sequencing results at a filtered P value of <.01 (43 variants). Variants colored in red were incorrectly classified as insertions and deletions because of repeats, as validated using IGV, 26 and therefore not genotyped in the validation cohort. [file JVIM-38-417-s003.xlsx]

## Sheet: Sheet1
#CHROM	POS	ID	REF	ALT	QUAL	FILTER	INFO	FORMAT	504	55	NAD157	1170	1200	1212	607	219	854	NAD205	606	850	1196	609	241	NAD49	604	610	NAD238	NAD101	723	NAD211	NAD197	853	416	637	1177	851	1178	603	611	NAD217	848	NAD220	736	558	722	NAD56	1198	608	417
chr8	8790490	.	TCTTTTTTTTTTTTTTTTTTTGGTAGGAA	TCTTTTTTTTTTTTTTTTTTGGTAGGAA,TTTTTTTTTTTTTTTTTTTTTGGTAGGAA	879.018	.	AB=0.317365,0.285714;ABP=51.3938,11.386;AC=12,5;AF=0.162162,0.0675676;AN=74;AO=68,10;CIGAR=2M1D26M,1M1X27M;DP=665;DPB=666.483;DPRA=1.1573,0.771219;EPP=6.20364,6.48466;EPPR=4.5372;GTI=5;LEN=1,1;MEANALT=6.6,4.71429;MQM=60,60;MQMR=60;NS=37;NUMALT=2;ODDS=0.136651;PAIRED=1,1;PAIREDR=0.992701;PAO=5.58333,14.75;PQA=67.75,321.25;PQR=81.25;PRO=6.08333;QA=1637,278;QR=14049;RO=411;RPL=36,3;RPP=3.52123,6.484…	GT:DP:AD:RO:QR:AO:QA:GL	0/1:34:15,6,0:15:504:6,0:134,0:-5.74442,0,-39.0959,-10.2599,-40.9021,-51.1459	0/1:20:6,5,0:6:204:5,0:133,0:-8.70428,0,-15.1298,-10.5105,-16.635,-27.1082	0/0:8:1,0,0:1:59:0,0:0,0:0,-0.30103,-5.10577,-0.30103,-5.10577,-5.10577	0/1:25:11,9,0:11:378:9,0:259,0:-17.3895,0,-28.1411,-20.7008,-30.8504,-51.4479	0/0:23:17,1,0:17:568:1,0:11,0:0,-4.42988,-50.2825,-5.11751,-50.5835,-51.2649	1/1:16:0,14,0:0:0:14,0:314,0:-28.3516,-4.21442,0,-28.3516,-4.21442,-28.3516	0/0:19:14,0,0:14:475:0,0:0,0:0,-4.21442,-42.9046,-4.21442,-42.9046,-42.9046	0/1:19:8,6,0:8:260:6,0:172,0:-11.2894,0,-19.2321,-13.6977,-21.0382,-34.7116	0/0:29:23,0,1:23:785:0,1:0,11:0,-6.92369,-70.7905,-6.23933,-70.1083,-69.8072	.:.:.:.:.:.:.:.	0/0:15:13,0,0:13:445:0,0:0,0:0,-3.91339,-40.1978,-3.91339,-40.1978,-40.1978	0/0:19:14,0,0:14:472:0,0:0,0:0,-4.21442,-42.6079,-4.21442,-42.6079,-42.6079	0/0:25:18,0,1:18:611:0,1:0,25:0,-5.41854,-55.1121,-3.45208,-53.1647,-52.8637	0/0:29:24,0,0:24:816:0,0:0,0:0,-7.22472,-73.566,-7.22472,-73.566,-73.566	0/1:18:5,6,0:5:170:6,0:160,0:-11.1458,0,-12.0697,-12.6509,-13.8758,-26.481	.:.:.:.:.:.:.:.	0/0:18:15,0,0:15:512:0,0:0,0:0,-4.51545,-46.2567,-4.51545,-46.2567,-46.2567	0/0:18:11,0,0:11:377:0,0:0,0:0,-3.31133,-34.0524,-3.31133,-34.0524,-34.0524	2/2:2:0,0,1:0:0:0,1:0,33:-2.82426,-2.82426,-2.82426,-0.30103,-0.30103,0	.:.:.:.:.:.:.:.	0/0:22:19,0,0:19:640:0,0:0,0:0,-5.71957,-57.7373,-5.71957,-57.7373,-57.7373	0/2:8:2,0,2:2:126:0,2:0,66:-4.73432,-5.33638,-15.2068,0,-9.89113,-9.28907	.:.:.:.:.:.:.:.	0/0:19:16,0,1:16:552:0,1:0,11:0,-4.81648,-49.8598,-4.12751,-49.1819,-48.8808	0/1:24:6,11,0:6:207:11,0:227,0:-15.3565,0,-13.607,-17.1627,-16.9184,-34.0218	0/0:19:16,0,0:16:549:0,0:0,0:0,-4.81648,-49.5394,-4.81648,-49.5394,-49.5394	0/0:27:22,0,0:22:755:0,0:0,0:0,-6.62266,-68.0931,-6.62266,-68.0931,-68.0931	0/0:21:17,0,0:17:570:0,0:0,0:0,-5.11751,-51.4468,-5.11751,-51.4468,-51.4468	0/0:12:9,0,0:9:308:0,0:0,0:0,-2.70927,-27.8842,-2.70927,-27.8842,-27.8842	0/0:14:9,0,0:9:294:0,0:0,0:0,-2.70927,-26.5921,-2.70927,-26.5921,-26.5921	0/1:20:4,9,0:4:133:9,0:191,0:-13.2943,0,-8.11218,-14.4984,-10.8215,-25.2886	1/2:7:0,1,3:0:0:1,3:36,99:-10.9463,-8.00463,-7.7036,-2.94492,0,-2.04183	0/0:13:8,0,0:8:270:0,0:0,0:0,-2.40824,-24.4055,-2.40824,-24.4055,-24.4055	0/2:6:1,0,1:1:62:0,1:0,33:-2.36716,-2.66819,-7.61744,0,-4.95754,-4.65651	0/0:19:18,0,0:18:624:0,0:0,0:0,-5.41854,-56.3629,-5.41854,-56.3629,-56.3629	0/0:15:11,0,0:11:367:0,0:0,0:0,-3.31133,-33.1386,-3.31133,-33.1386,-33.1386	0/0:15:10,0,0:10:337:0,0:0,0:0,-3.0103,-30.4483,-3.0103,-30.4483,-30.4483	1/1:5:0,0,0:0:0:0,0:0,0:0,0,0,0,0,0	0/0:27:19,0,0:19:652:0,0:0,0:0,-5.71957,-58.814,-5.71957,-58.814,-58.814	0/0:11:9,0,0:9:291:0,0:0,0:0,-2.70927,-26.3573,-2.70927,-26.3573,-26.3573	0/0:24:20,0,0:20:676:0,0:0,0:0,-6.0206,-60.938,-6.0206,-60.938,-60.938
chr8	26857985	.	A	G	33.864	.	AB=0.4;ABP=4.74748;AC=5;AF=0.0609756;AN=82;AO=10;CIGAR=1X;DP=398;DPB=398;DPRA=0.666122;EPP=3.0103;EPPR=5.12324;GTI=3;LEN=1;MEANALT=1.28571;MQM=51.9;MQMR=57.3288;NS=41;NUMALT=1;ODDS=0.71001;PAIRED=1;PAIREDR=0.975741;PAO=0;PQA=0;PQR=0;PRO=0;QA=296;QR=12167;RO=371;RPL=4;RPP=3.87889;RPPR=14.8627;RPR=6;RUN=1;SAF=1;SAP=16.9077;SAR=9;SRF=337;SRP=540.371;SRR=34;TYPE=snp;technology.illumina=1;Cases=0,4,4;…	GT:DP:AD:RO:QR:AO:QA:GL	0/0:27:26,0:26:808:0:0:0,-7.82678,-72.7417	0/0:11:11,0:11:331:0:0:0,-3.31133,-29.5382	0/0:2:2,0:2:136:0:0:0,-0.60206,-10.8197	0/0:16:15,0:15:467:0:0:0,-4.51545,-42.1123	0/0:12:12,0:12:368:0:0:0,-3.61236,-33.4106	0/0:7:6,0:6:170:0:0:0,-1.80618,-15.4406	0/0:11:10,0:10:306:0:0:0,-3.0103,-27.5988	0/0:7:7,0:7:209:0:0:0,-2.10721,-19.0951	0/0:10:9,1:9:295:1:11:0,-1.91032,-25.6051	0/0:6:6,0:6:196:0:0:0,-1.80618,-17.946	0/0:10:9,0:9:245:0:0:0,-2.70927,-22.1877	0/0:12:12,0:12:382:0:0:0,-3.61236,-34.682	0/0:7:5,0:5:161:0:0:0,-1.50515,-14.6352	0/0:12:11,0:11:383:0:0:0,-3.31133,-31.8562	0/0:17:17,0:17:555:0:0:0,-5.11751,-50.0981	0/0:4:4,0:4:144:0:0:0,-1.20412,-13.302	0/0:8:8,0:8:244:0:0:0,-2.40824,-22.2531	0/0:13:13,0:13:327:0:0:0,-3.91339,-29.5993	0/1:4:1,3:1:66:3:99:-7.98575,0,-4.69856	0/0:3:3,0:3:78:0:0:0,-0.90309,-7.27776	0/0:8:8,0:8:234:0:0:0,-2.40824,-21.2741	0/1:7:6,1:6:424:1:45:-2.37927,0,-25.9322	0/1:3:2,1:2:74:1:31:-2.14545,0,-6.12234	0/0:10:8,0:8:296:0:0:0,-2.40824,-26.7294	0/0:13:13,0:13:391:0:0:0,-3.91339,-35.3973	0/0:15:15,0:15:479:0:0:0,-4.51545,-43.2649	0/0:18:15,1:15:469:1:11:0,-3.82695,-41.381	0/0:7:7,0:7:209:0:0:0,-2.10721,-19.1004	0/0:15:14,0:14:456:0:0:0,-4.21442,-40.9936	0/0:7:7,0:7:195:0:0:0,-2.10721,-16.6087	0/0:8:8,0:8:206:0:0:0,-2.40824,-18.6832	0/1:4:2,2:2:137:2:66:-5.03354,0,-10.0719	0/0:16:15,0:15:505:0:0:0,-4.51545,-45.3644	0/1:2:1,1:1:56:1:33:-2.69707,0,-4.8524	0/0:13:13,0:13:393:0:0:0,-3.91339,-35.6561	0/0:4:4,0:4:122:0:0:0,-1.20412,-11.2563	0/0:8:7,0:7:221:0:0:0,-2.10721,-17.0506	0/0:3:3,0:3:197:0:0:0,-0.90309,-16.1143	0/0:12:12,0:12:368:0:0:0,-3.61236,-33.3985	0/0:8:7,0:7:247:0:0:0,-2.10721,-22.3992	0/0:18:17,0:17:617:0:0:0,-5.11751,-55.6151
chr8	26891789	.	A	C	31.2136	.	AB=0.182927;ABP=74.6159;AC=5;AF=0.0609756;AN=82;AO=25;CIGAR=1X;DP=837;DPB=837;DPRA=1.08865;EPP=13.5202;EPPR=3.61573;GTI=2;LEN=1;MEANALT=1;MQM=60;MQMR=59.943;NS=41;NUMALT=1;ODDS=0.621403;PAIRED=0.96;PAIREDR=0.993804;PAO=0;PQA=0;PQR=0;PRO=0;QA=721;QR=28604;RO=807;RPL=7;RPP=13.5202;RPPR=5.59615;RPR=18;RUN=1;SAF=0;SAP=57.2971;SAR=25;SRF=451;SRP=27.2947;SRR=356;TYPE=snp;technology.illumina=1;Cases=0,4…	GT:DP:AD:RO:QR:AO:QA:GL	0/0:35:34,1:34:1004:1:11:0,-9.43605,-89.5134	0/0:22:21,1:21:727:1:25:0,-4.1228,-63.2407	0/1:19:17,2:17:1041:2:72:-1.11715,0,-78.2496	0/0:36:36,0:36:1134:0:0:0,-10.8371,-102.329	0/0:19:19,0:19:605:0:0:0,-5.71957,-54.7441	0/0:20:20,0:20:740:0:0:0,-6.0206,-66.9307	0/0:13:13,0:13:431:0:0:0,-3.91339,-39.1016	0/0:24:23,0:23:737:0:0:0,-6.92369,-66.4979	0/0:24:24,0:24:814:0:0:0,-7.22472,-73.5614	0/0:4:4,0:4:92:0:0:0,-1.20412,-8.5052	0/0:23:22,1:22:674:1:11:0,-5.82369,-59.8365	0/0:30:29,0:29:931:0:0:0,-8.72987,-83.9488	0/0:29:28,1:28:974:1:25:0,-6.23001,-85.4605	0/0:23:23,0:23:711:0:0:0,-6.92369,-64.267	0/0:20:20,0:20:638:0:0:0,-6.0206,-57.7093	0/0:5:5,0:5:181:0:0:0,-1.50515,-16.6432	0/0:25:25,0:25:837:0:0:0,-7.52575,-75.6252	0/0:25:25,0:25:837:0:0:0,-7.52575,-75.6252	0/1:16:11,5:11:617:5:187:-12.3733,0,-46.8145	0/0:10:10,0:10:321:0:0:0,-3.0103,-29.1982	0/0:21:21,0:21:701:0:0:0,-6.32163,-63.3902	0/1:14:12,2:12:652:2:82:-3.55784,0,-49.9436	0/0:2:2,0:2:53:0:0:0,-0.60206,-5.03463	0/0:15:15,0:15:505:0:0:0,-4.51545,-45.7628	0/0:21:21,0:21:615:0:0:0,-6.32163,-55.6204	0/0:15:15,0:15:503:0:0:0,-4.51545,-45.4218	0/0:30:29,0:29:1037:0:0:0,-8.72987,-93.518	0/0:26:26,0:26:796:0:0:0,-7.82678,-71.9104	0/0:21:21,0:21:715:0:0:0,-6.32163,-64.6567	0/0:14:13,0:13:341:0:0:0,-3.91339,-30.8192	0/0:20:19,1:19:615:1:20:0,-4.02064,-53.6458	0/1:23:19,4:19:1225:4:151:-7.03109,0,-90.9686	0/0:27:26,0:26:888:0:0:0,-7.82678,-80.1013	0/1:10:8,2:8:516:2:72:-3.82642,0,-38.1619	0/0:15:13,2:13:481:2:32:0,-1.47551,-40.5944	0/0:31:30,1:30:958:1:11:0,-8.23193,-85.3957	0/0:22:21,1:21:677:1:11:0,-5.52266,-60.1224	0/0:16:16,0:16:945:0:0:0,-4.81648,-78.4305	0/0:23:22,1:22:712:1:11:0,-5.82369,-63.27	0/0:24:24,0:24:786:0:0:0,-7.22472,-71.0299	0/0:25:25,0:25:837:0:0:0,-7.52575,-75.6252
chr3	63931279	.	TCTTTTTTTTTTTTTTTTTTTTTTTTTGGTGAGAAA	TTTTTTTTTTTTTTTTTTTTTTTTTTTGGTGAGAAA,TCTTTTTTTTTTTTTTTTTTTTTTTGGTGAGAAA	244.732	.	AB=0.0909091,0.375;ABP=50.9801,4.09604;AC=20,29;AF=0.27027,0.391892;AN=74;AO=15,33;CIGAR=1M1X34M,2M2D32M;DP=312;DPB=321.556;DPRA=0.925926,1.07273;EPP=3.15506,4.65535;EPPR=4.6389;GTI=26;LEN=1,2;MEANALT=5.54545,4;MQM=57.3333,60;MQMR=59.5833;NS=37;NUMALT=2;ODDS=0.323139;PAIRED=1,1;PAIREDR=1;PAO=17.25,4.91667;PQA=527.5,110.5;PQR=180;PRO=6.91667;QA=438,693;QR=1617;RO=48;RPL=7,16;RPP=3.15506,3.0761;RPP…	GT:DP:AD:RO:QR:AO:QA:GL	1/1:22:0,1,0:0:0:1,0:19,0:-1.71171,-0.30103,0,-1.71171,-0.30103,-1.71171	2/2:9:0,0,6:0:0:0,6:0,118:-10.6494,-10.6494,-10.6494,-1.80618,-1.80618,0	1/1:4:0,2,0:0:0:2,0:66,0:-5.93096,-0.60206,0,-5.93096,-0.60206,-5.93096	2/2:6:0,0,0:0:0:0,0:0,0:0,0,0,0,0,0	1/1:5:0,2,0:0:0:2,0:46,0:-4.13584,-0.60206,0,-4.13584,-0.60206,-4.13584	0/0:13:5,0,0:5:173:0,0:0,0:0,-1.50515,-15.6381,-1.50515,-15.6381,-15.6381	0/0:12:5,0,0:5:164:0,0:0,0:0,-1.50515,-14.8295,-1.50515,-14.8295,-14.8295	1/1:7:0,1,0:0:0:1,0:18,0:-1.61838,-0.30103,0,-1.61838,-0.30103,-1.61838	1/1:11:0,1,0:0:0:1,0:37,0:-3.35075,-0.30103,0,-3.35075,-0.30103,-3.35075	.:.:.:.:.:.:.:.	0/0:10:1,0,0:1:34:0,0:0,0:0,-0.30103,-3.0815,-0.30103,-3.0815,-3.0815	0/1:16:4,1,0:4:134:1,0:19,0:-0.207513,0,-10.5963,-1.41163,-10.8973,-12.3057	2/2:12:0,0,9:0:0:0,9:0,191:-17.1927,-17.1927,-17.1927,-2.70927,-2.70927,0	2/2:7:0,0,3:0:0:0,3:0,73:-6.59257,-6.59257,-6.59257,-0.90309,-0.90309,0	0/0:7:2,0,0:2:68:0,0:0,0:0,-0.60206,-6.15219,-0.60206,-6.15219,-6.15219	.:.:.:.:.:.:.:.	2/2:10:0,0,0:0:0:0,0:0,0:0,0,0,0,0,0	0/0:8:3,0,0:3:101:0,0:0,0:0,-0.90309,-9.15274,-0.90309,-9.15274,-9.15274	1/1:2:0,1,0:0:0:1,0:33,0:-2.95295,-0.30103,0,-2.95295,-0.30103,-2.95295	.:.:.:.:.:.:.:.	0/1:17:3,2,0:3:101:2,0:59,0:-3.81689,0,-7.5385,-4.71998,-8.14056,-12.8555	1/1:2:0,2,0:0:0:2,0:73,0:-6.57402,-0.60206,0,-6.57402,-0.60206,-6.57402	1/1:1:0,1,0:0:0:1,0:35,0:-3.17122,-0.30103,0,-3.17122,-0.30103,-3.17122	2/2:1:0,0,0:0:0:0,0:0,0:0,0,0,0,0,0	2/2:8:0,0,0:0:0:0,0:0,0:0,0,0,0,0,0	2/2:7:0,0,0:0:0:0,0:0,0:0,0,0,0,0,0	2/2:10:0,0,0:0:0:0,0:0,0:0,0,0,0,0,0	0/0:18:4,0,0:4:136:0,0:0,0:0,-1.20412,-12.2766,-1.20412,-12.2766,-12.2766	2/2:5:0,0,3:0:0:0,3:0,73:-6.62687,-6.62687,-6.62687,-0.90309,-0.90309,0	0/0:9:3,0,0:3:101:0,0:0,0:0,-0.90309,-9.13638,-0.90309,-9.13638,-9.13638	0/0:5:2,0,0:2:68:0,0:0,0:0,-0.60206,-6.20066,-0.60206,-6.20066,-6.20066	2/2:1:0,0,0:0:0:0,0:0,0:0,0,0,0,0,0	2/2:10:0,0,7:0:0:0,7:0,143:-12.8922,-12.8922,-12.8922,-2.10721,-2.10721,0	.:.:.:.:.:.:.:.	0/0:9:3,0,0:3:100:0,0:0,0:0,-0.90309,-9.06837,-0.90309,-9.06837,-9.06837	2/2:8:0,0,2:0:0:0,2:0,62:-5.59461,-5.59461,-5.59461,-0.60206,-0.60206,0	2/2:13:0,0,0:0:0:0,0:0,0:0,0,0,0,0,0	1/1:1:0,1,0:0:0:1,0:33,0:-3.29913,-0.30103,0,-3.29913,-0.30103,-3.29913	0/0:11:7,0,0:7:235:0,0:0,0:0,-2.10721,-21.2625,-2.10721,-21.2625,-21.2625	0/0:7:4,0,0:4:136:0,0:0,0:0,-1.20412,-12.3388,-1.20412,-12.3388,-12.3388	0/2:8:2,0,3:2:66:0,3:0,33:-1.46484,-2.0669,-7.45826,0,-5.42435,-4.52126
chr17	71487575	.	TCTCCCTCCCTCCCTCCCTCCCTTTCTTCCTTCTTTCCTTCCTTCCTTTCTTTCTTT	TCTCCCTCCCTCCCTCCCTTTCTTCCTTCTTTCCTTCCTTCCTTTCTTTCTTT	293.065	.	AB=0.428571;ABP=3.63072;AC=11;AF=0.148649;AN=74;AO=15;CIGAR=1M4D52M;DP=204;DPB=204.07;DPRA=0.656538;EPP=6.62942;EPPR=5.7398;GTI=4;LEN=4;MEANALT=1;MQM=60;MQMR=60;NS=37;NUMALT=1;ODDS=1.51064;PAIRED=1;PAIREDR=0.994413;PAO=13.5;PQA=443.5;PQR=443.5;PRO=13.5;QA=575;QR=6746;RO=179;RPL=8;RPP=3.15506;RPPR=8.36013;RPR=7;RUN=1;SAF=2;SAP=20.5268;SAR=13;SRF=7;SRP=333.28;SRR=172;TYPE=del;technology.illumina=1;…	GT:DP:AD:RO:QR:AO:QA:GL	0/0:10:10,0:10:360:0:0:0,-3.0103,-32.6901	1/1:6:0,6:0:0:6:196:-17.8564,-1.80618,0	0/0:6:6,0:6:412:0:0:0,-1.80618,-32.6919	0/0:6:6,0:6:211:0:0:0,-1.80618,-19.3338	0/0:2:2,0:2:71:0:0:0,-0.60206,-6.74206	0/0:3:3,0:3:108:0:0:0,-0.90309,-10.0751	0/0:11:11,0:11:397:0:0:0,-3.31133,-35.9637	0/1:4:1,3:1:36:3:111:-9.1498,0,-2.39415	0/0:10:9,0:9:321:0:0:0,-2.70927,-29.0988	.:.:.:.:.:.:.:.	0/0:4:4,0:4:142:0:0:0,-1.20412,-13.1293	0/0:4:2,0:2:70:0:0:0,-0.60206,-6.4025	0/0:5:5,0:5:178:0:0:0,-1.50515,-16.3687	0/0:4:4,0:4:136:0:0:0,-1.20412,-12.5751	0/0:9:9,0:9:315:0:0:0,-2.70927,-28.6884	1/1:1:0,1:0:0:1:37:-3.69783,-0.30103,0	0/0:10:9,0:9:320:0:0:0,-2.70927,-28.8998	0/1:4:2,2:2:71:2:74:-5.73163,0,-5.44781	1/1:2:0,2:0:0:2:120:-10.828,-0.60206,0	0/0:1:1,0:1:37:0:0:0,-0.30103,-3.69783	0/0:4:4,0:4:142:0:0:0,-1.20412,-13.1292	.:.:.:.:.:.:.:.	.:.:.:.:.:.:.:.	0/0:3:3,0:3:108:0:0:0,-0.90309,-10.0752	0/0:7:7,0:7:252:0:0:0,-2.10721,-23.0287	0/0:8:7,0:7:245:0:0:0,-2.10721,-22.251	0/0:5:5,0:5:173:0:0:0,-1.50515,-15.9101	0/0:7:6,0:6:203:0:0:0,-1.80618,-18.4592	0/0:6:6,0:6:214:0:0:0,-1.80618,-19.6078	0/0:10:10,0:10:348:0:0:0,-3.0103,-31.6009	0/1:6:5,1:5:173:1:37:-1.89165,0,-14.0071	.:.:.:.:.:.:.:.	0/0:6:4,0:4:137:0:0:0,-1.20412,-12.4802	0/0:1:1,0:1:65:0:0:0,-0.30103,-5.88067	0/0:6:6,0:6:218:0:0:0,-1.80618,-19.9729	0/0:7:6,0:6:210:0:0:0,-1.80618,-19.0978	0/0:8:8,0:8:285:0:0:0,-2.40824,-25.9946	0/0:6:6,0:6:403:0:0:0,-1.80618,-32.5558	1/1:1:0,0:0:0:0:0:0,0,0	0/0:9:9,0:9:313:0:0:0,-2.70927,-28.5064	0/0:2:2,0:2:72:0:0:0,-0.60206,-6.83672
chr26	39059084	.	A	C	51.0182	.	AB=0.231884;ABP=46.0936;AC=5;AF=0.0609756;AN=82;AO=18;CIGAR=1X;DP=990;DPB=990;DPRA=0.708333;EPP=26.6552;EPPR=3.11988;GTI=3;LEN=1;MEANALT=1;MQM=60;MQMR=60;NS=41;NUMALT=1;ODDS=2.62736;PAIRED=1;PAIREDR=0.995881;PAO=0;PQA=0;PQR=0;PRO=0;QA=560;QR=36252;RO=971;RPL=1;RPP=33.8935;RPPR=8.82698;RPR=17;RUN=1;SAF=1;SAP=33.8935;SAR=17;SRF=469;SRP=5.44566;SRR=502;TYPE=snp;technology.illumina=1;Cases=0,4,4;Cont…	GT:DP:AD:RO:QR:AO:QA:GL	0/0:62:62,0:62:2270:0:0:0,-18.6639,-204.548	0/0:34:34,0:34:1234:0:0:0,-10.235,-111.36	0/1:13:12,1:12:799:1:43:-0.378031,0,-59.5459	0/0:20:20,0:20:692:0:0:0,-6.0206,-62.5941	0/0:29:29,0:29:1023:0:0:0,-8.72987,-92.3715	0/0:46:46,0:46:1626:0:0:0,-13.8474,-146.611	0/0:33:33,0:33:1185:0:0:0,-9.93399,-106.95	0/0:22:22,0:22:814:0:0:0,-6.62266,-73.5868	0/0:38:38,0:38:1368:0:0:0,-11.4391,-123.409	0/0:6:6,0:6:191:0:0:0,-1.80618,-17.4978	0/0:24:24,0:24:838:0:0:0,-7.22472,-75.7277	0/0:27:27,0:27:899:0:0:0,-8.12781,-81.2013	0/0:26:26,0:26:900:0:0:0,-7.82678,-81.3026	0/0:25:25,0:25:875:0:0:0,-7.52575,-79.0566	0/0:32:32,0:32:1084:0:0:0,-9.63296,-97.8473	0/0:9:9,0:9:310:0:0:0,-2.70927,-28.2286	0/0:33:33,0:33:1183:0:0:0,-9.93399,-106.768	0/0:23:23,0:23:825:0:0:0,-6.92369,-74.5655	0/1:14:12,2:12:792:2:66:-2.05394,0,-58.1302	0/0:5:5,0:5:139:0:0:0,-1.50515,-12.782	0/0:21:21,0:21:777:0:0:0,-6.32163,-70.2588	0/1:20:15,5:15:941:5:165:-9.15542,0,-69.6445	0/0:5:5,0:5:140:0:0:0,-1.50515,-12.8717	0/0:29:29,0:29:1025:0:0:0,-8.72987,-92.5539	0/0:33:33,0:33:1209:0:0:0,-9.93399,-109.114	0/0:31:30,1:30:1086:1:11:0,-8.23193,-96.9469	0/0:30:29,0:29:1073:0:0:0,-8.72987,-96.6098	0/0:32:32,0:32:1172:0:0:0,-9.63296,-105.785	0/0:22:22,0:22:814:0:0:0,-6.62266,-73.5868	0/0:26:25,1:25:901:1:11:0,-6.72678,-80.305	0/0:23:23,0:23:851:0:0:0,-6.92369,-76.9148	0/1:11:5,6:5:311:6:198:-14.8339,0,-21.612	0/0:29:29,0:29:945:0:0:0,-8.72987,-85.3305	0/0:5:5,0:5:280:0:0:0,-1.50515,-23.1894	0/0:18:18,0:18:614:0:0:0,-5.41854,-55.5697	0/0:23:23,0:23:851:0:0:0,-6.92369,-76.9148	0/0:21:21,0:21:751:0:0:0,-6.32163,-67.9083	0/1:11:9,2:9:603:2:66:-2.95703,0,-44.9774	0/0:19:19,0:19:679:0:0:0,-5.71957,-61.4337	0/0:28:28,0:28:1010:0:0:0,-8.42884,-91.2078	0/0:32:32,0:32:1172:0:0:0,-9.63296,-105.785
chr26	39069901	.	G	C	7881.32	.	AB=0.545455;ABP=7.74806;AC=23;AF=0.280488;AN=82;AO=249;CIGAR=1X;DP=875;DPB=875;DPRA=0.931818;EPP=9.36774;EPPR=5.35521;GTI=0;LEN=1;MEANALT=1;MQM=60;MQMR=60;NS=41;NUMALT=1;ODDS=5.93154;PAIRED=1;PAIREDR=0.992013;PAO=0;PQA=0;PQR=0;PRO=0;QA=10424;QR=24424;RO=626;RPL=126;RPP=3.08879;RPPR=17.2185;RPR=123;RUN=1;SAF=124;SAP=3.01902;SAR=125;SRF=325;SRP=5.00833;SRR=301;TYPE=snp;technology.illumina=1;Cases=4…	GT:DP:AD:RO:QR:AO:QA:GL	0/0:51:51,0:51:1825:0:0:0,-15.3525,-164.515	1/1:24:0,24:0:0:24:888:-80.2429,-7.22472,0	1/1:17:0,17:0:0:17:1146:-91.0709,-5.11751,0	0/0:36:36,0:36:1306:0:0:0,-10.8371,-117.834	0/1:23:10,13:10:370:13:433:-32.3612,0,-26.7266	0/0:17:17,0:17:617:0:0:0,-5.11751,-55.8614	0/0:19:19,0:19:703:0:0:0,-5.71957,-63.6027	0/1:21:15,6:15:543:6:222:-14.0164,0,-42.8827	0/0:25:25,0:25:925:0:0:0,-7.52575,-83.5709	0/0:12:12,0:12:417:0:0:0,-3.61236,-37.8557	0/0:21:21,0:21:777:0:0:0,-6.32163,-70.2588	0/0:22:22,0:22:790:0:0:0,-6.62266,-71.4196	0/0:17:17,0:17:617:0:0:0,-5.11751,-55.8614	0/1:25:15,10:15:555:10:361:-25.3072,0,-42.7647	0/1:31:10,21:10:358:21:727:-56.4087,0,-23.2282	0/0:13:13,0:13:462:0:0:0,-3.91339,-41.9129	0/1:22:13,9:13:481:9:333:-23.6995,0,-37.0117	0/0:21:21,0:21:753:0:0:0,-6.32163,-68.091	1/1:13:0,13:0:0:13:844:-67.427,-3.91339,0	0/1:11:3,8:3:107:8:284:-22.5914,0,-6.67048	0/1:17:9,8:9:333:8:296:-21.8766,0,-25.2047	0/0:15:15,0:15:1002:0:0:0,-4.51545,-80.0397	0/1:3:2,1:2:68:1:39:-2.99347,0,-5.55462	0/0:20:20,0:20:728:0:0:0,-6.0206,-65.8465	0/1:26:13,13:13:457:13:481:-35.8076,0,-33.6328	0/0:14:14,0:14:518:0:0:0,-4.21442,-46.9624	0/0:26:26,0:26:910:0:0:0,-7.82678,-82.2029	0/0:30:30,0:30:1084:0:0:0,-9.0309,-97.8645	0/1:19:7,12:7:259:12:444:-34.5868,0,-17.9465	0/1:22:8,14:8:270:14:492:-37.9832,0,-18.001	0/1:23:9,14:9:333:14:494:-37.8653,0,-23.3985	1/1:20:0,20:0:0:20:1358:-107.083,-6.0206,0	0/0:27:27,0:27:999:0:0:0,-8.12781,-90.227	0/0:22:22,0:22:1490:0:0:0,-6.62266,-117.666	0/0:24:24,0:24:888:0:0:0,-7.22472,-80.2429	0/1:21:6,15:6:222:15:484:-37.5407,0,-14.0164	0/0:16:16,0:16:592:0:0:0,-4.81648,-53.6185	0/0:20:20,0:20:1311:0:0:0,-6.0206,-105.96	0/0:20:20,0:20:714:0:0:0,-6.0206,-64.5797	0/0:18:18,0:18:640:0:0:0,-5.41854,-57.9221	1/1:31:0,31:0:0:31:1098:-99.1208,-9.33193,0
chr26	39074109	.	C	T	8741.46	.	AB=0.508152;ABP=3.22273;AC=26;AF=0.317073;AN=82;AO=285;CIGAR=1X;DP=915;DPB=915;DPRA=1.02114;EPP=6.37037;EPPR=3.89549;GTI=0;LEN=1;MEANALT=1;MQM=60;MQMR=60;NS=41;NUMALT=1;ODDS=3.2667;PAIRED=0.985965;PAIREDR=0.998408;PAO=0;PQA=0;PQR=0;PRO=0;QA=11767;QR=24010;RO=628;RPL=151;RPP=5.21225;RPPR=9.70452;RPR=134;RUN=1;SAF=146;SAP=3.38364;SAR=139;SRF=292;SRP=9.70452;SRR=336;TYPE=snp;technology.illumina=1;Ca…	GT:DP:AD:RO:QR:AO:QA:GL	0/1:41:16,25:16:580:25:925:-71.2287,0,-40.1906	1/1:25:0,25:0:0:25:901:-81.405,-7.52575,0	1/1:15:0,15:0:0:15:960:-78.0065,-4.51545,0	0/1:28:13,15:13:469:15:543:-40.7755,0,-34.1182	0/1:24:16,8:16:592:8:284:-18.6763,0,-46.3938	0/0:20:20,0:20:740:0:0:0,-6.0206,-66.9307	0/0:30:29,1:29:1061:1:11:0,-7.9309,-94.7008	0/0:24:23,1:23:851:1:34:0,-3.82581,-73.5159	0/0:27:27,0:27:999:0:0:0,-8.12781,-90.227	0/1:2:1,1:1:35:1:37:-3.09577,0,-2.89657	0/0:29:29,0:29:1049:0:0:0,-8.72987,-94.7185	0/0:31:31,0:31:1135:0:0:0,-9.33193,-102.457	0/0:21:21,0:21:751:0:0:0,-6.32163,-67.9083	1/1:33:0,33:0:0:33:1145:-103.34,-9.93399,0	0/1:28:16,12:16:592:12:431:-30.6985,0,-45.1897	0/0:8:8,0:8:269:0:0:0,-2.40824,-24.5336	0/0:30:29,0:29:1061:0:0:0,-8.72987,-95.6823	0/1:23:9,14:9:333:14:518:-40.0387,0,-23.3985	0/1:13:3,10:3:201:10:679:-49.9045,0,-12.6624	0/0:3:3,0:3:111:0:0:0,-0.90309,-10.3539	0/0:23:23,0:23:851:0:0:0,-6.92369,-76.9148	0/0:18:18,0:18:1209:0:0:0,-5.41854,-96.0632	1/1:5:0,5:0:0:5:157:-14.4408,-1.50515,0	0/0:24:24,0:24:888:0:0:0,-7.22472,-80.2429	0/1:27:10,17:10:370:17:591:-45.3802,0,-25.5224	0/0:23:23,0:23:851:0:0:0,-6.92369,-76.9148	0/0:21:21,0:21:777:0:0:0,-6.32163,-70.2588	0/0:27:27,0:27:975:0:0:0,-8.12781,-88.0618	0/1:31:11,20:11:395:20:714:-55.2477,0,-26.5573	0/1:19:12,7:12:444:7:259:-17.9465,0,-34.5868	0/1:21:12,9:12:444:9:333:-24.0006,0,-33.9847	1/1:18:0,18:0:0:18:1143:-91.7193,-5.41854,0	0/0:30:30,0:30:1110:0:0:0,-9.0309,-100.211	0/1:10:5,5:5:339:5:340:-24.197,0,-24.2076	0/0:15:14,0:14:518:0:0:0,-4.21442,-46.8351	0/1:26:17,9:17:629:9:314:-20.7677,0,-49.1198	0/0:29:29,0:29:1061:0:0:0,-8.72987,-95.8008	0/1:13:8,5:8:496:5:338:-23.2818,0,-36.7892	0/1:26:11,15:11:407:15:555:-42.4637,0,-29.1515	0/0:18:18,0:18:666:0:0:0,-5.41854,-60.2746	0/1:36:21,15:21:751:15:555:-39.4534,0,-57.0713
chr26	39083023	.	A	G	5388.9	.	AB=0.488;ABP=3.32299;AC=16;AF=0.195122;AN=82;AO=175;CIGAR=1X;DP=961;DPB=961;DPRA=0.991817;EPP=3.32051;EPPR=12.0207;GTI=0;LEN=1;MEANALT=1;MQM=60;MQMR=59.977;NS=41;NUMALT=1;ODDS=4.30625;PAIRED=0.994286;PAIREDR=0.994891;PAO=0;PQA=0;PQR=0;PRO=0;QA=7482;QR=30390;RO=783;RPL=105;RPP=18.2106;RPPR=7.22845;RPR=70;RUN=1;SAF=82;SAP=4.51172;SAR=93;SRF=346;SRP=25.9758;SRR=437;TYPE=snp;technology.illumina=1;Cas…	GT:DP:AD:RO:QR:AO:QA:GL	0/0:38:37,0:37:1369:0:0:0,-11.1381,-123.293	1/1:25:0,25:0:0:25:925:-83.5709,-7.52575,0	1/1:13:0,13:0:0:13:900:-70.1068,-3.91339,0	0/0:35:35,0:35:1247:0:0:0,-10.536,-112.525	0/1:27:13,14:13:455:14:518:-38.8346,0,-33.1485	0/0:18:18,0:18:654:0:0:0,-5.41854,-59.1898	0/0:24:24,0:24:888:0:0:0,-7.22472,-80.2429	0/0:26:26,0:26:962:0:0:0,-7.82678,-86.899	0/0:30:30,0:30:1086:0:0:0,-9.0309,-98.0468	0/0:8:8,0:8:284:0:0:0,-2.40824,-25.8982	0/0:23:23,0:23:825:0:0:0,-6.92369,-74.5655	0/0:43:43,0:43:1579:0:0:0,-12.9443,-142.395	0/0:21:21,0:21:765:0:0:0,-6.32163,-69.1749	0/1:22:10,12:10:370:12:431:-32.5047,0,-27.0276	0/1:37:21,16:21:777:16:554:-39.0405,0,-59.1206	0/0:11:11,0:11:376:0:0:0,-3.31133,-34.1644	0/0:24:23,0:23:801:0:0:0,-6.92369,-72.183	0/0:28:28,0:28:948:0:0:0,-8.42884,-85.6131	0/1:19:10,9:10:671:9:555:-38.6904,0,-48.0237	0/0:9:9,0:9:306:0:0:0,-2.70927,-27.8648	0/0:25:25,0:25:925:0:0:0,-7.52575,-83.5709	0/0:23:23,0:23:1550:0:0:0,-6.92369,-122.658	0/1:8:4,4:4:132:4:152:-11.6389,0,-9.79561	0/0:30:30,0:30:1072:0:0:0,-9.0309,-96.7823	0/0:32:31,0:31:1123:0:0:0,-9.33193,-101.257	0/0:20:20,0:20:740:0:0:0,-6.0206,-66.9307	0/0:22:22,0:22:764:0:0:0,-6.62266,-69.0697	0/0:23:23,0:23:839:0:0:0,-6.92369,-75.8315	0/1:17:9,8:9:321:8:296:-21.8766,0,-24.1132	0/1:38:23,15:23:839:15:555:-38.8513,0,-64.3923	0/1:20:8,12:8:296:12:444:-34.2857,0,-20.9736	1/1:15:0,15:0:0:15:992:-78.3013,-4.51545,0	0/0:17:17,0:17:603:0:0:0,-5.11751,-54.5932	0/0:14:14,0:14:941:0:0:0,-4.21442,-74.9613	0/0:24:24,0:24:876:0:0:0,-7.22472,-79.1597	0/1:29:12,17:12:418:17:605:-46.0463,0,-29.2168	0/0:21:21,0:21:751:0:0:0,-6.32163,-67.9083	0/0:22:22,0:22:1482:0:0:0,-6.62266,-116.793	0/0:22:22,0:22:802:0:0:0,-6.62266,-72.5032	0/0:25:25,0:25:899:0:0:0,-7.52575,-81.2225	0/1:33:18,15:18:654:15:555:-40.3565,0,-49.2558
chr26	39088777	.	A	C	12026.1	.	AB=0.521127;ABP=4.38659;AC=37;AF=0.45122;AN=82;AO=386;CIGAR=1X;DP=867;DPB=867;DPRA=0.926998;EPP=12.9338;EPPR=6.30137;GTI=0;LEN=1;MEANALT=1;MQM=60;MQMR=60;NS=41;NUMALT=1;ODDS=2.27749;PAIRED=0.992228;PAIREDR=0.997921;PAO=0;PQA=0;PQR=0;PRO=0;QA=15331;QR=18208;RO=481;RPL=210;RPP=9.51347;RPPR=16.6666;RPR=176;RUN=1;SAF=180;SAP=6.81319;SAR=206;SRF=259;SRP=9.19064;SRR=222;TYPE=snp;technology.illumina=1;C…	GT:DP:AD:RO:QR:AO:QA:GL	0/1:38:19,19:19:691:19:679:-49.9946,0,-51.079	1/1:19:0,19:0:0:19:691:-62.5182,-5.71957,0	1/1:16:0,16:0:0:16:1080:-85.4245,-4.81648,0	0/1:24:10,14:10:358:14:492:-37.3811,0,-25.3354	0/1:20:11,9:11:395:9:321:-23.2101,0,-29.8686	0/0:23:23,0:23:839:0:0:0,-6.92369,-75.8315	0/0:21:21,0:21:751:0:0:0,-6.32163,-67.9083	0/1:25:7,18:7:259:18:627:-49.221,0,-16.1404	0/0:29:29,0:29:1061:0:0:0,-8.72987,-95.8008	1/1:3:0,3:0:0:3:85:-7.93123,-0.90309,0	0/0:32:32,0:32:1082:0:0:0,-9.63296,-97.6649	0/0:23:23,0:23:813:0:0:0,-6.92369,-73.4821	0/1:23:12,11:12:444:11:395:-28.9655,0,-33.3826	1/1:22:0,22:0:0:22:814:-73.5868,-6.62266,0	0/1:34:12,22:12:406:22:738:-56.4848,0,-26.6235	0/0:8:8,0:8:261:0:0:0,-2.40824,-23.8059	0/1:23:15,8:15:503:8:270:-17.6999,0,-38.656	0/1:17:9,8:9:321:8:270:-19.5061,0,-24.1132	1/1:18:0,18:0:0:18:1169:-94.8179,-5.41854,0	0/1:3:2,1:2:59:1:37:-2.79474,0,-4.69978	0/1:16:11,5:11:407:5:185:-12.1935,0,-32.1618	0/0:16:16,0:16:1072:0:0:0,-4.81648,-85.6756	0/1:9:5,4:5:172:4:134:-9.67878,0,-13.1052	0/0:37:37,0:37:1305:0:0:0,-11.1381,-117.736	1/1:28:0,28:0:0:28:1036:-93.5551,-8.42884,0	0/0:15:15,0:15:529:0:0:0,-4.51545,-47.9351	0/0:37:37,0:37:1281:0:0:0,-11.1381,-115.573	0/1:29:14,15:14:518:15:555:-41.5606,0,-38.2326	0/1:23:11,12:11:407:12:444:-33.3826,0,-30.0546	1/1:24:0,24:0:0:24:862:-77.894,-7.22472,0	0/1:26:12,14:12:444:14:506:-38.0489,0,-32.4796	1/1:12:0,12:0:0:12:764:-61.4608,-3.61236,0	0/1:12:6,6:6:222:6:222:-16.7257,0,-16.7257	0/1:9:5,4:5:338:4:255:-18.8966,0,-24.5333	0/0:18:18,0:18:616:0:0:0,-5.41854,-55.7525	0/1:24:9,15:9:321:15:543:-41.9796,0,-22.006	0/0:15:15,0:15:517:0:0:0,-4.51545,-46.849	0/0:15:15,0:15:1014:0:0:0,-4.51545,-80.5605	1/1:24:0,24:0:0:24:888:-80.2429,-7.22472,0	0/0:22:22,0:22:802:0:0:0,-6.62266,-72.5032	1/1:35:0,35:0:0:35:1269:-114.506,-10.5361,0
chr4	695050	.	TTCATATATATATATATATATATATATATTC	TTCATATATATATATATATATATATTC,TTCATATATATATATATATATATTC,TTCATATATATATATATATATATATATATATATATATGTTC	8176.78	.	AB=0.59375,0.44,0.368421;ABP=5.45321,4.57376,5.8675;AC=45,11,6;AF=0.661765,0.161765,0.0882353;AN=68;AO=250,55,19;CIGAR=3M4D24M,3M6D22M,28M10I3M;DP=437;DPB=406.806;DPRA=1.36737,1.20805,0.756466;EPP=4.71273,3.99733,3.12459;EPPR=3.49285;GTI=10;LEN=4,6,10;MEANALT=2.91304,3.25,3.25;MQM=60,60,59.7368;MQMR=60;NS=34;NUMALT=3;ODDS=383.792;PAIRED=0.996,1,1;PAIREDR=1;PAO=3,2.66667,3.33333;PQA=94.6667,84,84.…	GT:DP:AD:RO:QR:AO:QA:GL	0/2:26:7,0,16,0:7:247:0,16,0:0,592,0:-46.4569,-48.5641,-68.6793,0,-20.2108,-15.3943,-48.5641,-68.6793,-20.2108,-68.6793	0/0:8:4,0,0,0:4:141:0,0,0:0,0,0:0,-1.20412,-12.7056,-1.20412,-12.7056,-12.7056,-1.20412,-12.7056,-12.7056,-12.7056	.:.:.:.:.:.:.:.	1/1:10:0,0,0,0:0:0:0,0,0:0,0,0:0,0,0,0,0,0,0,0,0,0	1/1:8:0,6,0,0:0:0:6,0,0:186,0,0:-16.7338,-1.80618,0,-16.7338,-1.80618,-16.7338,-16.7338,-1.80618,-16.7338,-16.7338	1/1:9:0,9,0,0:0:0:9,0,0:257,0,0:-23.4054,-2.70927,0,-23.4054,-2.70927,-23.4054,-23.4054,-2.70927,-23.4054,-23.4054	1/1:23:0,18,0,0:0:0:18,0,0:568,0,0:-51.2585,-5.41854,0,-51.2585,-5.41854,-51.2585,-51.2585,-5.41854,-51.2585,-51.2585	1/1:10:0,9,0,0:0:0:9,0,0:259,0,0:-23.3356,-2.70927,0,-23.3356,-2.70927,-23.3356,-23.3356,-2.70927,-23.3356,-23.3356	1/1:23:0,21,0,0:0:0:21,0,0:603,0,0:-54.1817,-6.32163,0,-54.1817,-6.32163,-54.1817,-54.1817,-6.32163,-54.1817,-54.1817	.:.:.:.:.:.:.:.	3/3:10:0,0,0,3:0:0:0,0,3:0,0,73:-6.55563,-6.55563,-6.55563,-6.55563,-6.55563,-6.55563,-0.90309,-0.90309,-0.90309,0	2/2:22:0,0,12,0:0:0:0,12,0:0,432,0:-38.9483,-38.9483,-38.9483,-3.61236,-3.61236,0,-38.9483,-38.9483,-3.61236,-38.9483	2/2:9:0,0,7,0:0:0:0,7,0:0,235,0:-21.2144,-21.2144,-21.2144,-2.10721,-2.10721,0,-21.2144,-21.2144,-2.10721,-21.2144	1/3:11:0,4,0,4:0:0:4,0,4:122,0,84:-16.1583,-6.35377,-5.14965,-16.1583,-6.35377,-16.1583,-9.82422,0,-9.82422,-8.6201	1/2:13:0,10,1,0:0:0:10,1,0:308,37,0:-27.677,-3.02702,-0.0167163,-24.646,0,-24.345,-27.677,-3.02702,-24.646,-27.677	.:.:.:.:.:.:.:.	1/1:20:0,18,1,0:0:0:18,1,0:630,37,0:-56.7468,-5.41854,0,-53.7183,-2.28661,-53.4172,-56.7468,-5.41854,-53.7183,-56.7468	1/1:13:0,9,0,0:0:0:9,0,0:281,0,0:-25.2727,-2.70927,0,-25.2727,-2.70927,-25.2727,-25.2727,-2.70927,-25.2727,-25.2727	1/1:1:0,1,0,0:0:0:1,0,0:60,0,0:-5.69897,-0.30103,0,-5.69897,-0.30103,-5.69897,-5.69897,-0.30103,-5.69897,-5.69897	1/1:1:0,1,0,0:0:0:1,0,0:37,0,0:-3.69783,-0.30103,0,-3.69783,-0.30103,-3.69783,-3.69783,-0.30103,-3.69783,-3.69783	2/2:7:0,0,4,0:0:0:0,4,0:0,124,0:-11.2111,-11.2111,-11.2111,-1.20412,-1.20412,0,-11.2111,-11.2111,-1.20412,-11.2111	.:.:.:.:.:.:.:.	0/0:1:1,0,0,0:1:32:0,0,0:0,0,0:0,-0.30103,-3.19931,-0.30103,-3.19931,-3.19931,-0.30103,-3.19931,-3.19931,-3.19931	1/1:14:0,10,0,0:0:0:10,0,0:346,0,0:-31.2462,-3.0103,0,-31.2462,-3.0103,-31.2462,-31.2462,-3.0103,-31.2462,-31.2462	2/2:12:0,0,9,0:0:0:0,9,0:0,269,0:-24.2985,-24.2985,-24.2985,-2.70927,-2.70927,0,-24.2985,-24.2985,-2.70927,-24.2985	1/1:16:0,9,0,0:0:0:9,0,0:271,0,0:-24.4447,-2.70927,0,-24.4447,-2.70927,-24.4447,-24.4447,-2.70927,-24.4447,-24.4447	1/1:26:0,24,0,0:0:0:24,0,0:788,0,0:-71.0211,-7.22472,0,-71.0211,-7.22472,-71.0211,-71.0211,-7.22472,-71.0211,-71.0211	0/2:11:6,0,5,0:6:214:0,5,0:0,149,0:-10.3501,-12.1562,-29.6275,0,-17.7576,-16.2524,-12.1562,-29.6275,-17.7576,-29.6275	1/1:16:0,15,0,0:0:0:15,0,0:429,0,0:-38.7119,-4.51545,0,-38.7119,-4.51545,-38.7119,-38.7119,-4.51545,-38.7119,-38.7119	3/3:10:0,0,0,9:0:0:0,0,9:0,0,221:-19.7736,-19.7736,-19.7736,-19.7736,-19.7736,-19.7736,-2.70927,-2.70927,-2.70927,0	1/1:11:0,7,0,0:0:0:7,0,0:233,0,0:-21.0109,-2.10721,0,-21.0109,-2.10721,-21.0109,-21.0109,-2.10721,-21.0109,-21.0109	.:.:.:.:.:.:.:.	1/3:8:0,5,0,3:0:0:5,0,3:135,0,59:-15.2881,-4.60154,-3.09639,-15.2881,-4.60154,-15.2881,-10.9106,0,-10.9106,-10.0075	.:.:.:.:.:.:.:.	1/1:11:0,10,0,0:0:0:10,0,0:358,0,0:-32.4276,-3.0103,0,-32.4276,-3.0103,-32.4276,-32.4276,-3.0103,-32.4276,-32.4276	1/1:15:0,14,0,0:0:0:14,0,0:442,0,0:-39.9521,-4.21442,0,-39.9521,-4.21442,-39.9521,-39.9521,-4.21442,-39.9521,-39.9521	1/1:17:0,15,0,0:0:0:15,0,0:505,0,0:-45.6262,-4.51545,0,-45.6262,-4.51545,-45.6262,-45.6262,-4.51545,-45.6262,-45.6262	.:.:.:.:.:.:.:.	1/1:16:0,9,0,0:0:0:9,0,0:245,0,0:-22.1045,-2.70927,0,-22.1045,-2.70927,-22.1045,-22.1045,-2.70927,-22.1045,-22.1045	1/1:11:0,9,0,0:0:0:9,0,0:247,0,0:-22.1454,-2.70927,0,-22.1454,-2.70927,-22.1454,-22.1454,-2.70927,-22.1454,-22.1454	1/1:18:0,17,0,0:0:0:17,0,0:553,0,0:-49.9475,-5.11751,0,-49.9475,-5.11751,-49.9475,-49.9475,-5.11751,-49.9475,-49.9475
chr4	701375	.	CAAAAAAAGGC	CAAAAAAAAGGC	22915.1	.	AB=0.471698;ABP=3.74778;AC=77;AF=0.939024;AN=82;AO=708;CIGAR=1M1I10M;DP=780;DPB=845.727;DPRA=0;EPP=9.50018;EPPR=3.17115;GTI=1;LEN=1;MEANALT=1.43902;MQM=59.9915;MQMR=60;NS=41;NUMALT=1;ODDS=0.414392;PAIRED=0.99435;PAIREDR=1;PAO=0.5;PQA=5.5;PQR=5.5;PRO=0.5;QA=26100;QR=1910;RO=54;RPL=393;RPP=21.6702;RPPR=3.6537;RPR=315;RUN=1;SAF=318;SAP=18.9099;SAR=390;SRF=23;SRP=5.5839;SRR=31;TYPE=ins;technology.ill…	GT:DP:AD:RO:QR:AO:QA:GL	0/1:33:14,18:14:497:18:604:-44.7518,0,-35.1457	0/1:25:14,10:14:495:10:370:-26.2919,0,-37.5303	1/1:18:0,18:0:0:18:1028:-88.8664,-5.41854,0	1/1:21:0,20:0:0:20:690:-62.2902,-6.0206,0	1/1:22:0,22:0:0:22:770:-69.6107,-6.62266,0	1/1:18:0,18:0:0:18:628:-56.8373,-5.41854,0	1/1:19:0,18:0:0:18:666:-60.1509,-5.41854,0	1/1:19:0,19:0:0:19:691:-62.5182,-5.71957,0	1/1:24:0,23:0:0:23:801:-72.2788,-6.92369,0	0/1:9:1,8:1:31:8:240:-19.1803,0,-0.390184	1/1:18:0,18:0:0:18:602:-54.4848,-5.41854,0	1/1:12:0,11:0:0:11:369:-33.3988,-3.31133,0	1/1:20:0,18:0:0:18:616:-55.6193,-5.41854,0	1/1:23:0,23:0:0:23:801:-72.3987,-6.92369,0	1/1:21:0,19:0:0:19:691:-62.3388,-5.71957,0	1/1:8:0,8:0:0:8:226:-20.6154,-2.40824,0	1/1:22:0,22:0:0:22:752:-67.9861,-6.62266,0	1/1:25:0,25:0:0:25:835:-75.4427,-7.52575,0	1/1:13:0,13:0:0:13:780:-67.2478,-3.91339,0	1/1:16:0,16:0:0:16:523:-47.3736,-4.81648,0	1/1:22:0,20:0:0:20:728:-65.5772,-6.0206,0	1/1:11:0,11:0:0:11:651:-56.4978,-3.31133,0	0/1:20:14,6:14:499:6:214:-13.5848,0,-39.2167	1/1:20:0,18:0:0:18:552:-49.7161,-5.41854,0	1/1:31:0,31:0:0:31:1109:-100.111,-9.33193,0	1/1:20:0,19:0:0:19:677:-61.1286,-5.71957,0	1/1:34:0,33:0:0:33:1137:-102.506,-9.93399,0	0/1:19:11,8:11:388:8:284:-20.1814,0,-29.5377	1/1:21:0,21:0:0:21:727:-65.7402,-6.32163,0	1/1:15:0,15:0:0:15:493:-44.6266,-4.51545,0	1/1:9:0,9:0:0:9:309:-28.1392,-2.70927,0	1/1:9:0,9:0:0:9:540:-46.7316,-2.70927,0	1/1:14:0,14:0:0:14:518:-46.9624,-4.21442,0	1/1:3:0,3:0:0:3:180:-15.9571,-0.90309,0	1/1:27:0,27:0:0:27:871:-78.6711,-8.12781,0	1/1:24:0,23:0:0:23:777:-69.8635,-6.92369,0	1/1:17:0,17:0:0:17:617:-55.8614,-5.11751,0	1/1:13:0,13:0:0:13:763:-66.0462,-3.91339,0	1/1:16:0,16:0:0:16:580:-52.5329,-4.81648,0	1/1:21:0,20:0:0:20:716:-64.6406,-6.0206,0	1/1:28:0,28:0:0:28:974:-87.9604,-8.42884,0
chr4	726485	.	A	G	932.293	.	AB=0.394737;ABP=13.982;AC=5;AF=0.0609756;AN=82;AO=45;CIGAR=1X;DP=785;DPB=785;DPRA=1.22325;EPP=3.44459;EPPR=12.9353;GTI=1;LEN=1;MEANALT=1;MQM=60;MQMR=60;NS=41;NUMALT=1;ODDS=0.391039;PAIRED=1;PAIREDR=0.991848;PAO=0;PQA=0;PQR=0;PRO=0;QA=1567;QR=28107;RO=736;RPL=22;RPP=3.05855;RPPR=3.0221;RPR=23;RUN=1;SAF=24;SAP=3.44459;SAR=21;SRF=326;SRP=23.8281;SRR=410;TYPE=snp;technology.illumina=1;Cases=0,4,4;Con…	GT:DP:AD:RO:QR:AO:QA:GL	0/1:46:22,24:22:776:24:846:-62.6036,0,-56.3059	0/1:21:12,9:12:420:9:321:-22.9091,0,-31.8084	0/0:8:8,0:8:552:0:0:0,-2.40824,-43.2833	0/0:16:16,0:16:528:0:0:0,-4.81648,-47.8243	0/0:14:14,0:14:494:0:0:0,-4.21442,-44.789	0/0:22:22,0:22:802:0:0:0,-6.62266,-72.5032	0/0:25:25,0:25:837:0:0:0,-7.52575,-75.6252	0/1:19:17,2:17:617:2:74:-1.30631,0,-50.1418	0/0:28:28,0:28:986:0:0:0,-8.42884,-89.0429	0/0:16:16,0:16:545:0:0:0,-4.81648,-49.361	0/0:21:21,0:21:751:0:0:0,-6.32163,-67.9083	0/0:25:24,0:24:862:0:0:0,-7.22472,-77.7741	0/0:27:27,0:27:925:0:0:0,-8.12781,-83.5489	0/0:21:21,0:21:715:0:0:0,-6.32163,-64.6567	0/0:22:22,0:22:764:0:0:0,-6.62266,-69.0697	0/0:5:5,0:5:185:0:0:0,-1.50515,-17.01	0/0:18:18,0:18:616:0:0:0,-5.41854,-55.7525	0/0:20:20,0:20:638:0:0:0,-6.0206,-57.7093	0/0:13:13,0:13:897:0:0:0,-3.91339,-70.0429	0/0:3:3,0:3:111:0:0:0,-0.90309,-10.3539	0/0:24:24,0:24:850:0:0:0,-7.22472,-76.8109	0/0:13:13,0:13:890:0:0:0,-3.91339,-69.9713	0/1:13:9,4:9:329:4:142:-9.21424,0,-26.0431	0/0:18:17,0:17:591:0:0:0,-5.11751,-53.3848	0/0:28:28,0:28:988:0:0:0,-8.42884,-89.2253	0/0:21:21,0:21:689:0:0:0,-6.32163,-62.3063	0/0:28:27,0:27:987:0:0:0,-8.12781,-88.8903	0/1:15:9,6:9:333:6:184:-12.3431,0,-25.8067	0/0:15:15,0:15:543:0:0:0,-4.51545,-49.2043	0/0:26:25,0:25:887:0:0:0,-7.52575,-80.0201	0/0:29:29,0:29:1009:0:0:0,-8.72987,-91.1068	0/0:10:10,0:10:701:0:0:0,-3.0103,-54.1456	0/0:18:18,0:18:654:0:0:0,-5.41854,-59.1898	0/0:17:17,0:17:1162:0:0:0,-5.11751,-91.2557	0/0:22:22,0:22:788:0:0:0,-6.62266,-71.2369	0/0:19:19,0:19:655:0:0:0,-5.71957,-59.2648	0/0:17:17,0:17:603:0:0:0,-5.11751,-54.5932	0/0:8:8,0:8:531:0:0:0,-2.40824,-42.7053	0/0:15:15,0:15:543:0:0:0,-4.51545,-49.2043	0/0:18:18,0:18:614:0:0:0,-5.41854,-55.5697	0/0:21:21,0:21:739:0:0:0,-6.32163,-66.8245
chr4	731082	.	A	G	1309.87	.	AB=0.455357;ABP=4.94911;AC=5;AF=0.0609756;AN=82;AO=53;CIGAR=1X;DP=785;DPB=785;DPRA=1.13792;EPP=3.37904;EPPR=5.50853;GTI=0;LEN=1;MEANALT=1;MQM=60;MQMR=59.6799;NS=41;NUMALT=1;ODDS=6.33243;PAIRED=1;PAIREDR=0.994528;PAO=0;PQA=0;PQR=0;PRO=0;QA=2130;QR=28785;RO=731;RPL=25;RPP=3.37904;RPPR=5.865;RPR=28;RUN=1;SAF=20;SAP=9.93443;SAR=33;SRF=382;SRP=6.24523;SRR=349;TYPE=snp;technology.illumina=1;Cases=0,4,4…	GT:DP:AD:RO:QR:AO:QA:GL	0/1:48:31,17:31:1147:17:629:-42.4971,0,-89.0898	0/1:18:6,12:6:210:12:432:-33.7996,0,-13.8214	0/0:22:22,0:22:1500:0:0:0,-6.62266,-115.351	0/0:30:30,0:30:1110:0:0:0,-9.0309,-100.211	0/0:13:13,0:13:469:0:0:0,-3.91339,-42.547	0/0:24:24,0:24:888:0:0:0,-7.22472,-80.2429	0/0:18:18,0:18:654:0:0:0,-5.41854,-59.1898	0/0:16:15,1:15:543:1:37:0,-1.11865,-45.5065	0/0:21:21,0:21:777:0:0:0,-6.32163,-70.2588	0/0:5:5,0:5:183:0:0:0,-1.50515,-16.7764	0/0:19:19,0:19:665:0:0:0,-5.71957,-60.1665	0/0:21:21,0:21:727:0:0:0,-6.32163,-65.7406	0/0:17:17,0:17:629:0:0:0,-5.11751,-56.9466	0/0:20:20,0:20:716:0:0:0,-6.0206,-64.7624	0/0:21:20,1:20:740:1:37:0,-2.6238,-63.2299	0/0:12:12,0:12:440:0:0:0,-3.61236,-39.7314	0/0:16:16,0:16:580:0:0:0,-4.81648,-52.5329	0/0:19:19,0:19:677:0:0:0,-5.71957,-61.2509	0/0:16:16,0:16:1096:0:0:0,-4.81648,-75.1969	0/0:5:5,0:5:161:0:0:0,-1.50515,-14.8068	0/0:21:21,0:21:739:0:0:0,-6.32163,-66.8245	0/1:13:6,7:6:420:7:482:-34.0828,0,-28.8108	0/1:7:5,2:5:186:2:70:-4.53901,0,-14.9441	0/0:14:14,0:14:492:0:0:0,-4.21442,-44.6058	0/0:32:32,0:32:1184:0:0:0,-9.63296,-106.867	0/0:16:16,0:16:566:0:0:0,-4.81648,-51.2642	0/0:35:35,0:35:1257:0:0:0,-10.536,-113.424	0/1:26:13,13:13:481:13:443:-32.3622,0,-35.8076	0/0:23:23,0:23:839:0:0:0,-6.92369,-75.8315	0/0:19:18,0:18:642:0:0:0,-5.41854,-57.982	0/0:14:14,0:14:518:0:0:0,-4.21442,-46.9624	0/0:10:10,0:10:704:0:0:0,-3.0103,-54.2114	0/0:17:17,0:17:603:0:0:0,-5.11751,-54.5932	0/0:8:8,0:8:565:0:0:0,-2.40824,-43.5098	0/0:17:17,0:17:603:0:0:0,-5.11751,-54.5932	0/0:18:18,0:18:640:0:0:0,-5.41854,-57.9221	0/0:27:27,0:27:911:0:0:0,-8.12781,-82.2839	0/0:11:11,0:11:759:0:0:0,-3.31133,-58.9402	0/0:17:17,0:17:605:0:0:0,-5.11751,-54.7761	0/0:22:22,0:22:790:0:0:0,-6.62266,-71.4196	0/0:37:37,0:37:1369:0:0:0,-11.1381,-123.507
chr4	31968845	.	TCAAAAAAAAAAAAAAAAAACCAAAGCATAAAAAAAAGAAATAAAGAAGAAAAAAAGAAAAGC	TCAAAAAAAAAAAAAAAAAAACCAAAGCATAAAAAAAAGAAATAAAGAAGAAAAAAAGAAAAGC	30.8448	.	AB=0.171429;ABP=35.8306;AC=15;AF=0.197368;AN=76;AO=7;CIGAR=2M1I61M;DP=312;DPB=454.683;DPRA=1.62214;EPP=10.7656;EPPR=8.30657;GTI=12;LEN=1;MEANALT=4.75;MQM=60;MQMR=60;NS=38;NUMALT=1;ODDS=1.08237;PAIRED=1;PAIREDR=1;PAO=94.25;PQA=3064.83;PQR=9786.83;PRO=285.25;QA=225;QR=5648;RO=164;RPL=4;RPP=3.32051;RPPR=4.33437;RPR=3;RUN=1;SAF=4;SAP=3.32051;SAR=3;SRF=87;SRP=4.33437;SRR=77;TYPE=ins;technology.illumin…	GT:DP:AD:RO:QR:AO:QA:GL	0/1:15:6,1:6:204:1:37:-1.22467,0,-16.2608	0/1:8:2,3:2:71:3:99:-7.42093,0,-4.90035	1/1:1:0,0:0:0:0:0:0,0,0	0/0:13:8,0:8:269:0:0:0,-2.40824,-24.2362	0/0:7:3,0:3:105:0:0:0,-0.90309,-9.46198	0/0:7:3,0:3:98:0:0:0,-0.90309,-8.82741	0/0:9:5,0:5:169:0:0:0,-1.50515,-15.2308	0/0:6:2,0:2:71:0:0:0,-0.60206,-6.39259	0/1:12:7,2:7:241:2:64:-3.07483,0,-19.0407	1/1:2:0,0:0:0:0:0:0,0,0	0/0:10:6,0:6:207:0:0:0,-1.80618,-18.6309	0/0:6:3,0:3:102:0:0:0,-0.90309,-9.19091	0/0:9:5,0:5:168:0:0:0,-1.50515,-15.1217	0/0:12:6,0:6:201:0:0:0,-1.80618,-18.1123	0/0:9:6,0:6:208:0:0:0,-1.80618,-18.7425	.:.:.:.:.:.:.:.	0/0:12:10,0:10:339:0:0:0,-3.0103,-30.53	0/0:10:5,0:5:172:0:0:0,-1.50515,-15.4984	0/0:5:2,0:2:130:0:0:0,-0.60206,-10.591	.:.:.:.:.:.:.:.	0/0:8:5,0:5:166:0:0:0,-1.50515,-14.9494	0/0:2:1,0:1:62:0:0:0,-0.30103,-5.21454	.:.:.:.:.:.:.:.	1/1:5:0,0:0:0:0:0:0,0,0	0/0:10:2,0:2:68:0:0:0,-0.60206,-6.12473	0/0:4:4,0:4:143:0:0:0,-1.20412,-12.9209	0/0:15:9,1:9:299:1:25:0,-0.762813,-24.6743	0/0:14:10,0:10:342:0:0:0,-3.0103,-30.8196	0/0:14:9,0:9:293:0:0:0,-2.70927,-26.3973	0/0:14:8,0:8:276:0:0:0,-2.40824,-24.8808	0/0:5:2,0:2:64:0:0:0,-0.60206,-5.76849	1/1:1:0,0:0:0:0:0:0,0,0	0/0:8:5,0:5:172:0:0:0,-1.50515,-15.5056	1/1:2:0,0:0:0:0:0:0,0,0	0/0:3:2,0:2:68:0:0:0,-0.60206,-6.11969	0/0:6:1,0:1:34:0:0:0,-0.30103,-3.06536	0/0:11:5,0:5:173:0:0:0,-1.50515,-15.591	1/1:2:0,0:0:0:0:0:0,0,0	0/0:11:7,0:7:227:0:0:0,-2.10721,-20.4426	0/0:7:5,0:5:169:0:0:0,-1.50515,-15.2348	0/0:17:10,0:10:337:0:0:0,-3.0103,-30.3564
chr4	32033122	.	TGGGTTTTTTTTTTTTTTTTTTTTTTCCGATAG	TGGGTTTTTTTTTTTTTTTTTTTTCCGATAG,TGGGTTTTTTTTTTTTTTTTTTTTTTTCCGATAG,TGGGTTTTTTTTTTTTTTTTTTTTTCCGATAG	1100.4	.	AB=0.291971,0.261538,0.221239;ABP=54.5075,35.1147,79.2809;AC=8,10,10;AF=0.108108,0.135135,0.135135;AN=74;AO=42,30,27;CIGAR=4M2D27M,4M1I29M,4M1D28M;DP=429;DPB=568.485;DPRA=0.918391,0.882716,1.15964;EPP=19.7617,3.29983,3.09072;EPPR=3.77389;GTI=9;LEN=2,1,1;MEANALT=5.38462,4.4,5.58333;MQM=58.9762,60,60;MQMR=60;NS=37;NUMALT=3;ODDS=0.326148;PAIRED=0.97619,0.966667,1;PAIREDR=1;PAO=49,75.3333,55.3333;PQA…	GT:DP:AD:RO:QR:AO:QA:GL	0/3:11:7,1,0,1:7:239:1,0,1:37,0,37:-0.904089,0,-19.0228,-3.0113,-19.3239,-22.3491,0,-16.2989,-19.3239,-19.0228	1/3:13:0,6,0,2:0:0:6,0,2:196,0,74:-21.9463,-6.09497,-4.28879,-21.9463,-6.09497,-21.9463,-15.8786,0,-15.8786,-15.2765	0/2:10:2,1,1,1:2:130:1,1,1:33,60,33:-4.23305,-2.18167,-11.8724,0,-7.34123,-9.69414,-2.18167,-9.52108,-7.34123,-11.8724	0/0:24:12,0,0,1:12:398:0,0,1:0,0,11:0,-3.61236,-35.8729,-3.61236,-35.8729,-35.8729,-2.93195,-35.1908,-35.1908,-34.8897	0/0:21:14,0,0,0:14:476:0,0,0:0,0,0:0,-4.21442,-42.9161,-4.21442,-42.9161,-42.9161,-4.21442,-42.9161,-42.9161,-42.9161	0/3:11:2,1,0,3:2:71:1,0,3:25,0,111:-8.52923,-7.41586,-12.916,-9.13129,-13.217,-14.932,0,-4.10214,-5.8191,-4.91601	0/0:6:5,0,0,0:5:174:0,0,0:0,0,0:0,-1.50515,-15.6308,-1.50515,-15.6308,-15.6308,-1.50515,-15.6308,-15.6308,-15.6308	0/3:11:3,0,0,6:3:97:0,0,6:0,0,172:-12.5849,-13.488,-21.3065,-13.488,-21.3065,-21.3065,0,-7.70311,-7.70311,-5.89693	0/3:11:2,0,0,6:2:69:0,0,6:0,0,186:-14.39,-14.992,-20.6098,-14.992,-20.6098,-20.6098,0,-5.65826,-5.65826,-3.85208	.:.:.:.:.:.:.:.	0/0:13:9,0,1,0:9:310:0,1,0:0,25,0:0,-2.70927,-27.9493,-0.760915,-26.0051,-25.7041,-2.70927,-27.9493,-26.0051,-27.9493	0/2:19:13,0,2,0:13:452:0,2,0:0,62,0:-1.08439,-4.99778,-41.8089,0,-36.8337,-36.2316,-4.99778,-41.8089,-36.8337,-41.8089	0/0:11:10,0,0,0:10:335:0,0,0:0,0,0:0,-3.0103,-30.2518,-3.0103,-30.2518,-30.2518,-3.0103,-30.2518,-30.2518,-30.2518	0/0:12:5,0,0,0:5:167:0,0,0:0,0,0:0,-1.50515,-15.0422,-1.50515,-15.0422,-15.0422,-1.50515,-15.0422,-15.0422,-15.0422	0/1:9:1,5,0,0:1:34:5,0,0:121,0,0:-9.02475,0,-1.25534,-9.32578,-2.76049,-12.091,-9.32578,-2.76049,-12.091,-12.091	.:.:.:.:.:.:.:.	0/2:12:4,0,7,0:4:135:0,7,0:0,181,0:-12.8335,-14.0376,-24.992,0,-10.8771,-8.76988,-14.0376,-24.992,-10.8771,-24.992	2/2:11:0,0,10,0:0:0:0,10,0:0,258,0:-23.0182,-23.0182,-23.0182,-3.0103,-3.0103,0,-23.0182,-23.0182,-3.0103,-23.0182	2/3:9:0,1,2,2:0:0:1,2,2:33,93,99:-15.7374,-13.0863,-12.7852,-8.24583,-5.60111,-7.64377,-7.49262,-4.84593,0,-6.89056	.:.:.:.:.:.:.:.	0/1:10:3,3,0,0:3:103:3,0,0:99,0,0:-7.17473,0,-7.54118,-8.07782,-8.44427,-16.4754,-8.07782,-8.44427,-16.4754,-16.4754	0/2:7:3,0,2,0:3:186:0,2,0:0,86,0:-6.07094,-6.97402,-21.635,0,-14.6156,-14.0136,-6.97402,-21.635,-14.6156,-21.635	.:.:.:.:.:.:.:.	0/3:4:1,0,0,1:1:33:0,0,1:0,0,25:-1.63677,-1.9378,-4.61535,-1.9378,-4.61535,-4.61535,0,-2.67713,-2.67713,-2.3761	0/1:11:2,4,0,0:2:68:4,0,0:110,0,0:-8.13642,0,-4.36036,-8.73848,-5.56448,-14.2768,-8.73848,-5.56448,-14.2768,-14.2768	0/2:8:1,0,3,0:1:35:0,3,0:0,85,0:-6.47625,-6.77728,-9.63906,0,-2.87707,-1.97398,-6.77728,-9.63906,-2.87707,-9.63906	0/0:19:10,0,1,0:10:345:0,1,0:0,11,0:0,-3.0103,-31.1236,-2.33054,-30.4435,-30.1424,-3.0103,-31.1236,-30.4435,-31.1236	0/1:16:1,8,0,0:1:35:8,0,0:194,0,0:-14.7604,0,-0.456633,-15.0614,-2.86487,-17.9168,-15.0614,-2.86487,-17.9168,-17.9168	0/0:11:7,0,0,0:7:238:0,0,0:0,0,0:0,-2.10721,-21.4308,-2.10721,-21.4308,-21.4308,-2.10721,-21.4308,-21.4308,-21.4308	0/0:13:11,0,0,0:11:369:0,0,0:0,0,0:0,-3.31133,-33.1242,-3.31133,-33.1242,-33.1242,-3.31133,-33.1242,-33.1242,-33.1242	0/1:15:2,7,0,0:2:68:7,0,0:209,0,0:-16.1448,0,-3.44109,-16.7468,-5.5483,-22.2745,-16.7468,-5.5483,-22.2745,-22.2745	2/2:2:0,0,1,0:0:0:0,1,0:0,33,0:-2.89832,-2.89832,-2.89832,-0.30103,-0.30103,0,-2.89832,-2.89832,-0.30103,-2.89832	0/0:11:4,0,0,0:4:134:0,0,0:0,0,0:0,-1.20412,-12.0772,-1.20412,-12.0772,-12.0772,-1.20412,-12.0772,-12.0772,-12.0772	3/3:2:0,0,0,0:0:0:0,0,0:0,0,0:0,0,0,0,0,0,0,0,0,0	0/0:8:6,0,0,0:6:208:0,0,0:0,0,0:0,-1.80618,-18.7323,-1.80618,-18.7323,-18.7323,-1.80618,-18.7323,-18.7323,-18.7323	0/0:10:6,2,0,0:6:203:2,0,0:22,0,0:0,-0.538241,-16.3998,-1.80618,-17.0019,-18.3346,-1.80618,-17.0019,-18.3346,-18.3346	0/3:13:5,0,0,1:5:167:0,0,1:0,0,37:-1.53025,-3.0354,-16.5646,-3.0354,-16.5646,-16.5646,0,-13.5334,-13.5334,-13.2324	0/1:2:1,1,0,0:1:63:1,0,0:33,0,0:-2.32055,0,-4.71876,-2.62158,-5.01979,-7.63037,-2.62158,-5.01979,-7.63037,-7.63037	0/1:20:9,2,0,2:9:308:2,0,2:74,0,36:-3.37468,0,-24.4672,-6.08395,-25.0693,-31.1329,-3.4584,-22.4432,-28.5066,-27.9045	0/0:17:12,0,0,1:12:395:0,0,1:0,0,37:0,-3.61236,-35.6077,-3.61236,-35.6077,-35.6077,-0.551249,-32.5764,-32.5764,-32.2753	0/0:16:9,0,0,0:9:307:0,0,0:0,0,0:0,-2.70927,-27.6675,-2.70927,-27.6675,-27.6675,-2.70927,-27.6675,-27.6675,-27.6675
chr4	32042041	.	G	T	14908.5	.	AB=0.495575;ABP=3.06795;AC=52;AF=0.634146;AN=82;AO=470;CIGAR=1X;DP=763;DPB=763;DPRA=0.900703;EPP=6.6325;EPPR=3.48624;GTI=0;LEN=1;MEANALT=1.02857;MQM=59.9574;MQMR=59.8767;NS=41;NUMALT=1;ODDS=6.12683;PAIRED=0.993617;PAIREDR=0.996575;PAO=0;PQA=0;PQR=0;PRO=0;QA=18537;QR=10770;RO=292;RPL=243;RPP=4.19306;RPPR=3.27802;RPR=227;RUN=1;SAF=266;SAP=20.7702;SAR=204;SRF=143;SRP=3.27802;SRR=149;TYPE=snp;technol…	GT:DP:AD:RO:QR:AO:QA:GL	1/1:27:0,27:0:0:27:973:-87.8794,-8.12781,0	0/0:22:22,0:22:802:0:0:0,-6.62266,-72.5032	1/1:7:0,7:0:0:7:496:-38.1592,-2.10721,0	0/1:13:8,4:8:296:4:148:-9.69983,0,-23.012	1/1:31:0,31:0:0:31:1147:-103.539,-9.33193,0	1/1:17:0,17:0:0:17:617:-55.8614,-5.11751,0	0/1:31:16,15:16:580:15:543:-39.7144,0,-43.2009	1/1:24:0,24:0:0:24:836:-75.5451,-7.22472,0	0/1:29:16,13:16:580:13:481:-34.9045,0,-43.803	1/1:14:0,14:0:0:14:507:-45.9619,-4.21442,0	1/1:20:0,20:0:0:20:729:-65.937,-6.0206,0	0/1:17:8,9:8:296:9:333:-25.2047,0,-21.8766	1/1:15:0,15:0:0:15:555:-50.2905,-4.51545,0	0/1:13:6,7:6:222:7:259:-19.7527,0,-16.4247	0/0:10:10,0:10:370:0:0:0,-3.0103,-33.6502	1/1:13:0,13:0:0:13:481:-43.6344,-3.91339,0	0/1:21:10,11:10:370:11:383:-28.4785,0,-27.3286	1/1:12:0,12:0:0:12:432:-39.2182,-3.61236,0	1/1:8:0,8:0:0:8:553:-43.3904,-2.40824,0	0/1:8:3,5:3:111:5:181:-14.235,0,-7.94568	0/0:19:19,0:19:679:0:0:0,-5.71957,-61.4337	1/1:12:0,12:0:0:12:829:-64.6765,-3.61236,0	1/1:12:0,12:0:0:12:435:-39.4852,-3.61236,0	0/1:24:12,12:12:432:12:426:-31.4499,0,-31.9935	0/1:26:12,14:12:444:14:518:-39.1357,0,-32.4796	0/1:23:10,13:10:370:13:469:-35.6233,0,-26.7266	0/0:24:24,0:24:850:0:0:0,-7.22472,-76.8109	0/0:25:25,0:25:887:0:0:0,-7.52575,-80.1395	0/1:22:15,7:15:519:7:234:-14.7615,0,-40.4094	1/1:20:0,20:0:0:20:728:-65.8465,-6.0206,0	0/0:22:22,0:22:814:0:0:0,-6.62266,-73.5868	1/1:11:0,11:0:0:11:758:-59.3336,-3.31133,0	0/1:17:8,9:8:296:9:333:-25.2047,0,-21.8766	0/1:4:1,3:1:72:3:210:-15.4664,0,-4.76931	0/1:19:8,11:8:296:11:407:-31.2587,0,-21.2746	0/1:27:14,13:14:518:13:469:-34.4192,0,-38.8346	0/1:19:12,7:12:420:7:259:-17.9465,0,-32.4105	0/1:9:4,5:4:287:5:357:-24.7502,0,-19.3863	0/1:17:7,10:7:259:10:344:-26.1687,0,-17.3427	1/1:27:0,27:0:0:27:961:-86.7968,-8.12781,0	1/1:32:0,32:0:0:32:1146:-103.439,-9.63296,0
chr7	50902050	.	A	C	106.293	.	AB=0.213483;ABP=66.471;AC=6;AF=0.0731707;AN=82;AO=28;CIGAR=1X;DP=993;DPB=993;DPRA=0.605856;EPP=47.6806;EPPR=8.64171;GTI=3;LEN=1;MEANALT=1;MQM=60;MQMR=59.9793;NS=41;NUMALT=1;ODDS=0.0794806;PAIRED=1;PAIREDR=0.994813;PAO=0;PQA=0;PQR=0;PRO=0;QA=841;QR=35423;RO=964;RPL=3;RPP=40.5458;RPPR=3.15446;RPR=25;RUN=1;SAF=1;SAP=55.4358;SAR=27;SRF=503;SRP=6.98382;SRR=461;TYPE=snp;technology.illumina=1;Cases=0,5,…	GT:DP:AD:RO:QR:AO:QA:GL	0/0:55:55,0:55:1859:0:0:0,-16.5566,-167.559	0/0:22:22,0:22:776:0:0:0,-6.62266,-70.1533	0/1:14:12,2:12:812:2:76:-2.99661,0,-60.124	0/0:36:36,0:36:1180:0:0:0,-10.8371,-106.472	0/0:26:26,0:26:926:0:0:0,-7.82678,-83.6507	0/0:18:17,1:17:591:1:11:0,-4.31854,-52.408	0/0:26:26,0:26:900:0:0:0,-7.82678,-81.3026	0/0:29:29,0:29:1011:0:0:0,-8.72987,-91.2892	0/0:43:43,0:43:1479:0:0:0,-12.9443,-133.383	0/0:9:7,2:7:216:2:26:0,-0.239298,-17.2669	0/0:23:22,1:22:750:1:11:0,-5.82369,-66.7035	0/0:26:25,0:25:887:0:0:0,-7.52575,-80.0201	0/0:28:28,0:28:972:0:0:0,-8.42884,-87.778	0/0:20:20,0:20:664:0:0:0,-6.0206,-60.0603	0/0:31:30,1:30:1060:1:11:0,-8.23193,-94.6001	0/0:9:9,0:9:257:0:0:0,-2.70927,-23.407	0/0:35:35,0:35:1231:0:0:0,-10.536,-111.079	0/0:24:24,0:24:852:0:0:0,-7.22472,-76.9934	0/1:12:9,3:9:551:3:108:-6.46281,0,-41.7374	0/0:14:12,2:12:440:2:28:0,-1.55444,-37.2842	0/0:20:20,0:20:664:0:0:0,-6.0206,-60.0603	0/1:24:18,6:18:1015:6:249:-15.3859,0,-75.573	0/1:4:3,1:3:101:1:15:-0.295867,0,-8.21576	0/0:20:20,0:20:690:0:0:0,-6.0206,-62.4114	0/0:43:43,0:43:1463:0:0:0,-12.9443,-131.937	0/0:19:19,0:19:653:0:0:0,-5.71957,-59.082	0/0:35:35,0:35:1181:0:0:0,-10.536,-106.57	0/0:27:27,0:27:859:0:0:0,-8.12781,-77.5885	0/0:31:31,0:31:1071:0:0:0,-9.33193,-96.6823	0/0:15:15,0:15:543:0:0:0,-4.51545,-49.2043	0/0:29:29,0:29:1049:0:0:0,-8.72987,-94.7185	0/1:16:14,2:14:791:2:72:-2.02024,0,-59.8572	0/0:23:23,0:23:799:0:0:0,-6.92369,-72.2162	0/0:13:12,1:12:776:1:33:0,-0.614255,-58.9605	0/0:26:26,0:26:886:0:0:0,-7.82678,-80.0373	0/0:31:31,0:31:1111:0:0:0,-9.33193,-100.136	0/0:20:20,0:20:702:0:0:0,-6.0206,-63.4955	0/1:19:14,5:14:866:5:190:-11.7243,0,-65.2665	0/0:27:27,0:27:999:0:0:0,-8.12781,-90.227	0/0:21:20,1:20:716:1:11:0,-5.22163,-63.6624	0/0:30:30,0:30:1074:0:0:0,-9.0309,-96.9647
chr22	18600226	.	GAAAAAAAAAAAAAAAGAATGAACT	GAAAAAAAAAAAAAAGAATGAACT,GAAAAAAAAAAAAAAGGAATGAACT	83.996	.	AB=0.15625,0.291667;ABP=35.8538,12.0581;AC=8,2;AF=0.097561,0.0243902;AN=82;AO=8,7;CIGAR=1M1D23M,15M1X9M;DP=559;DPB=641.4;DPRA=0.938731,0.83499;EPP=3.0103,3.32051;EPPR=21.41;GTI=5;LEN=1,1;MEANALT=4.5,4.5;MQM=60,60;MQMR=59.9804;NS=41;NUMALT=2;ODDS=0.958162;PAIRED=0.75,1;PAIREDR=0.781513;PAO=16.75,16.75;PQA=592,592;PQR=2902;PRO=81.25;QA=334,247;QR=12759;RO=357;RPL=2,3;RPP=7.35324,3.32051;RPPR=21.41;…	GT:DP:AD:RO:QR:AO:QA:GL	0/0:28:14,2,0:14:470:2,0:36,0:0,-1.57545,-39.1278,-4.21442,-39.7298,-42.3628	0/2:13:4,0,4:4:137:0,4:0,136:-9.86586,-11.07,-22.2093,0,-11.1625,-9.95835	0/1:8:4,1,0:4:274:1,0:60,0:-3.66642,0,-19.9861,-4.87054,-20.2871,-25.1226	0/0:27:19,0,0:19:637:0,0:0,0:0,-5.71957,-57.3983,-5.71957,-57.3983,-57.3983	0/0:14:10,0,0:10:338:0,0:0,0:0,-3.0103,-30.5555,-3.0103,-30.5555,-30.5555	0/0:19:13,0,0:13:425:0,0:0,0:0,-3.91339,-38.3571,-3.91339,-38.3571,-38.3571	0/0:14:11,0,0:11:364:0,0:0,0:0,-3.31133,-32.897,-3.31133,-32.897,-32.897	0/0:15:11,0,0:11:375:0,0:0,0:0,-3.31133,-33.7897,-3.31133,-33.7897,-33.7897	0/0:21:15,0,0:15:494:0,0:0,0:0,-4.51545,-44.604,-4.51545,-44.604,-44.604	0/0:1:1,0,0:1:30:0,0:0,0:0,-0.30103,-2.99957,-0.30103,-2.99957,-2.99957	0/0:12:6,0,0:6:211:0,0:0,0:0,-1.80618,-19.0896,-1.80618,-19.0896,-19.0896	0/0:23:12,0,0:12:406:0,0:0,0:0,-3.61236,-36.6236,-3.61236,-36.6236,-36.6236	0/0:19:8,0,0:8:266:0,0:0,0:0,-2.40824,-23.9978,-2.40824,-23.9978,-23.9978	0/0:18:14,1,0:14:458:1,0:25,0:0,-2.24957,-39.0642,-4.21442,-39.3652,-41.3118	0/0:20:12,0,0:12:395:0,0:0,0:0,-3.61236,-35.5767,-3.61236,-35.5767,-35.5767	0/0:1:1,0,0:1:35:0,0:0,0:0,-0.30103,-3.15375,-0.30103,-3.15375,-3.15375	0/0:14:12,0,0:12:385:0,0:0,0:0,-3.61236,-34.6903,-3.61236,-34.6903,-34.6903	0/0:14:9,0,0:9:282:0,0:0,0:0,-2.70927,-25.4532,-2.70927,-25.4532,-25.4532	0/0:6:5,0,0:5:331:0,0:0,0:0,-1.50515,-26.3527,-1.50515,-26.3527,-26.3527	1/1:2:0,0,0:0:0:0,0:0,0:0,0,0,0,0,0	0/0:16:12,0,0:12:394:0,0:0,0:0,-3.61236,-35.5821,-3.61236,-35.5821,-35.5821	0/1:15:9,2,0:9:612:2,0:98,0:-5.24871,0,-44.4513,-7.95798,-45.0533,-52.9891	1/1:1:0,0,0:0:0:0,0:0,0:0,0,0,0,0,0	0/0:15:12,0,0:12:412:0,0:0,0:0,-3.61236,-37.1242,-3.61236,-37.1242,-37.1242	0/0:13:8,0,0:8:273:0,0:0,0:0,-2.40824,-24.6515,-2.40824,-24.6515,-24.6515	0/0:11:5,0,0:5:166:0,0:0,0:0,-1.50515,-14.9667,-1.50515,-14.9667,-14.9667	0/0:23:13,0,0:13:436:0,0:0,0:0,-3.91339,-39.308,-3.91339,-39.308,-39.308	0/0:16:11,0,0:11:364:0,0:0,0:0,-3.31133,-32.8138,-3.31133,-32.8138,-32.8138	0/0:17:7,0,0:7:244:0,0:0,0:0,-2.10721,-22.0085,-2.10721,-22.0085,-22.0085	0/0:14:10,0,0:10:337:0,0:0,0:0,-3.0103,-30.4388,-3.0103,-30.4388,-30.4388	0/0:18:14,0,0:14:467:0,0:0,0:0,-4.21442,-42.0646,-4.21442,-42.0646,-42.0646	0/1:5:4,1,0:4:272:1,0:55,0:-3.87552,0,-20.3656,-5.07964,-20.6667,-25.1911	0/0:16:12,0,0:12:403:0,0:0,0:0,-3.61236,-36.3178,-3.61236,-36.3178,-36.3178	0/0:3:1,0,0:1:68:0,0:0,0:0,-0.30103,-5.3504,-0.30103,-5.3504,-5.3504	0/0:22:18,0,0:18:590:0,0:0,0:0,-5.41854,-53.1872,-5.41854,-53.1872,-53.1872	0/2:11:6,0,3:6:201:0,3:0,111:-7.28507,-9.09125,-25.3542,0,-16.2649,-15.3618	0/0:13:10,0,0:10:324:0,0:0,0:0,-3.0103,-29.2245,-3.0103,-29.2245,-29.2245	0/1:4:2,1,0:2:136:1,0:60,0:-4.29097,0,-9.88182,-4.89303,-10.1828,-15.0178	0/0:12:8,0,0:8:266:0,0:0,0:0,-2.40824,-24.0072,-2.40824,-24.0072,-24.0072	0/0:12:7,0,0:7:245:0,0:0,0:0,-2.10721,-22.1181,-2.10721,-22.1181,-22.1181	0/0:13:7,0,0:7:236:0,0:0,0:0,-2.10721,-21.2969,-2.10721,-21.2969,-21.2969
chr10	15712268	.	T	G	306.133	.	AB=0.290621;ABP=291.265;AC=29;AF=0.3625;AN=80;AO=243;CIGAR=1X;DP=884;DPB=884;DPRA=6.48485;EPP=289.332;EPPR=3.02391;GTI=16;LEN=1;MEANALT=1.09091;MQM=58.3621;MQMR=59.7602;NS=40;NUMALT=1;ODDS=0.208051;PAIRED=0.987654;PAIREDR=0.987461;PAO=0;PQA=0;PQR=0;PRO=0;QA=4495;QR=20416;RO=638;RPL=31;RPP=295.766;RPPR=7.92504;RPR=212;RUN=1;SAF=1;SAP=522.028;SAR=242;SRF=450;SRP=236.644;SRR=188;TYPE=snp;technology.…	GT:DP:AD:RO:QR:AO:QA:GL	0/1:40:28,12:28:844:12:158:-2.30845,0,-64.1823	0/0:26:20,6:20:624:6:80:0,-0.493595,-49.1088	0/0:3:3,0:3:181:0:0:0,-0.90309,-15.6493	0/1:34:20,14:20:624:14:258:-13.1604,0,-46.2069	0/1:26:21,5:21:647:5:109:-2.1985,0,-50.6792	0/1:15:8,7:8:244:7:117:-6.17234,0,-17.7377	0/1:30:23,6:23:579:6:106:-0.865145,0,-43.4922	0/1:24:16,8:16:516:8:102:-2.08262,0,-39.5139	0/1:34:25,9:25:759:9:219:-9.71199,0,-58.3448	0/0:1:1,0:1:39:0:0:0,-0.30103,-3.89656	0/1:30:20,9:20:586:9:193:-8.50075,0,-44.1586	0/1:36:23,13:23:775:13:329:-17.0925,0,-59.2123	0/1:30:22,8:22:726:8:184:-7.75649,0,-56.6053	0/1:29:21,8:21:637:8:128:-2.948,0,-48.8756	0/1:28:21,7:21:625:7:117:-2.26617,0,-48.0927	0/0:1:1,0:1:37:0:0:0,-0.30103,-3.69783	0/1:21:14,7:14:456:7:117:-4.37338,0,-35.024	0/1:26:18,8:18:526:8:116:-2.75794,0,-39.783	0/0:10:10,0:10:581:0:0:0,-3.0103,-49.3056	.:.:.:.:.:.:.:.	0/0:17:12,5:12:328:5:55:0,-0.057533,-24.7194	0/0:4:4,0:4:183:0:0:0,-1.20412,-16.7842	0/0:3:3,0:3:50:0:0:0,-0.90309,-4.66464	0/1:25:17,8:17:553:8:128:-3.20311,0,-42.5437	0/1:22:16,6:16:516:6:118:-4.19001,0,-40.116	0/1:22:15,7:15:349:7:105:-2.97707,0,-25.0079	0/1:37:25,12:25:745:12:264:-12.8337,0,-56.1763	0/1:22:16,6:16:542:6:80:-0.709927,0,-42.4703	0/0:28:24,4:24:720:4:84:0,-0.660983,-57.1411	0/1:23:16,7:16:464:7:181:-9.61693,0,-35.1064	0/1:26:20,6:20:714:6:106:-1.88775,0,-56.7529	0/0:6:6,0:6:347:0:0:0,-1.80618,-29.9483	0/1:32:19,12:19:549:12:266:-14.5409,0,-40.2242	0/1:2:1,1:1:66:1:33:-2.69707,0,-5.30062	0/1:25:18,7:18:602:7:133:-4.63374,0,-46.9591	0/1:23:18,5:18:592:5:97:-0.958681,0,-46.6591	0/1:30:23,7:23:775:7:143:-4.03927,0,-61.0181	0/1:5:4,1:4:219:1:33:-1.79398,0,-17.7999	0/1:32:25,7:25:809:7:117:-1.06205,0,-63.4613	0/0:28:20,8:20:676:8:88:0,-0.399331,-53.115	0/1:28:21,7:21:611:7:131:-3.54605,0,-46.8262
chr19	41597528	.	AATATATATATATATTA	AATATATATATATATATTA	5987.61	.	AB=0.456522;ABP=8.29736;AC=30;AF=0.394737;AN=76;AO=237;CIGAR=1M2I16M;DP=580;DPB=609.176;DPRA=1.38886;EPP=4.55873;EPPR=4.13256;GTI=0;LEN=2;MEANALT=1.56;MQM=60;MQMR=60;NS=38;NUMALT=1;ODDS=1.95428;PAIRED=1;PAIREDR=0.990826;PAO=0.5;PQA=17.5;PQR=17.5;PRO=0.5;QA=8112;QR=11847;RO=327;RPL=124;RPP=4.11894;RPPR=4.50443;RPR=113;RUN=1;SAF=135;SAP=12.9881;SAR=102;SRF=164;SRP=3.01694;SRR=163;TYPE=ins;technolog…	GT:DP:AD:RO:QR:AO:QA:GL	0/0:29:29,0:29:1044:0:0:0,-8.72987,-94.272	0/0:16:15,0:15:538:0:0:0,-4.51545,-48.5541	0/0:1:1,0:1:68:0:0:0,-0.30103,-5.93611	0/0:26:26,0:26:941:0:0:0,-7.82678,-85.0085	0/1:28:17,11:17:613:11:357:-24.0097,0,-47.0741	0/0:18:18,0:18:644:0:0:0,-5.41854,-58.2896	0/1:14:12,2:12:434:2:74:-2.81146,0,-35.1871	0/1:13:7,5:7:240:5:185:-13.2444,0,-18.1813	0/0:22:21,0:21:729:0:0:0,-6.32163,-65.8086	0/0:5:5,0:5:189:0:0:0,-1.50515,-17.3754	0/1:18:11,6:11:393:6:210:-13.9782,0,-30.4623	1/1:14:0,14:0:0:14:468:-42.4324,-4.21442,0	0/1:11:5,6:5:182:6:222:-17.0267,0,-13.4238	0/1:19:8,11:8:285:11:355:-26.5354,0,-20.2743	0/0:19:19,0:19:689:0:0:0,-5.71957,-62.3402	0/0:2:2,0:2:71:0:0:0,-0.60206,-6.74206	0/1:14:10,3:10:359:3:111:-6.26559,0,-28.6065	0/1:13:5,8:5:172:8:284:-21.9876,0,-11.9038	0/0:3:3,0:3:213:0:0:0,-0.90309,-16.7056	0/0:1:1,0:1:33:0:0:0,-0.30103,-3.29913	0/1:23:11,11:11:392:11:357:-25.688,0,-28.8661	.:.:.:.:.:.:.:.	0/0:7:6,1:6:222:1:8:0,-1.30721,-19.5349	0/1:11:9,2:9:323:2:48:-1.2466,0,-26.1034	0/1:33:19,14:19:677:14:470:-32.6815,0,-51.3234	0/1:23:6,16:6:200:16:554:-43.432,0,-11.5631	0/1:21:8,12:8:288:12:406:-30.7103,0,-20.1086	0/1:11:5,6:5:176:6:222:-17.0267,0,-12.8733	0/1:19:8,11:8:282:11:381:-28.8971,0,-20.0018	1/1:14:0,14:0:0:14:506:-45.8757,-4.21442,0	1/1:11:0,11:0:0:11:355:-32.255,-3.31133,0	.:.:.:.:.:.:.:.	1/1:22:0,19:0:0:19:665:-59.8684,-5.71957,0	.:.:.:.:.:.:.:.	1/1:17:0,17:0:0:17:593:-53.6909,-5.11751,0	0/1:17:7,8:7:250:8:284:-21.1625,0,-18.1036	0/0:15:15,0:15:532:0:0:0,-4.51545,-48.2131	0/0:1:1,0:1:70:0:0:0,-0.30103,-5.95861	0/1:18:8,9:8:282:9:307:-22.5787,0,-20.342	1/1:15:0,14:0:0:14:506:-45.5065,-4.21442,0	0/1:16:9,6:9:316:6:184:-12.2051,0,-24.1292
chr13	7046293	.	C	A	197.172	.	AB=0.157895;ABP=157.528;AC=21;AF=0.269231;AN=78;AO=79;CIGAR=1X;DP=853;DPB=853;DPRA=1.21659;EPP=12.9331;EPPR=6.25348;GTI=13;LEN=1;MEANALT=1;MQM=25.1013;MQMR=44.7894;NS=39;NUMALT=1;ODDS=0.713398;PAIRED=1;PAIREDR=0.994832;PAO=0;PQA=0;PQR=0;PRO=0;QA=2865;QR=30925;RO=774;RPL=63;RPP=63.7291;RPPR=8.44179;RPR=16;RUN=1;SAF=28;SAP=17.5509;SAR=51;SRF=339;SRP=28.866;SRR=435;TYPE=snp;technology.illumina=1;Cas…	GT:DP:AD:RO:QR:AO:QA:GL	0/0:89:85,4:85:3093:4:136:0,-20.2453,-251.921	0/0:30:27,3:27:999:3:111:0,-4.31249,-76.5867	0/0:12:12,0:12:834:0:0:0,-3.61236,-43.36	0/1:26:22,4:22:802:4:148:-2.01036,0,-59.929	0/0:21:20,1:20:702:1:37:0,-2.79804,-54.6859	1/1:7:0,7:0:0:7:247:-16.3075,-2.10721,0	0/0:50:49,1:49:1775:1:37:0,-12.3928,-135.945	0/0:25:23,2:23:851:2:74:0,-2.47425,-63.2576	0/0:25:24,1:24:888:1:11:0,-6.43568,-73.4622	.:.:.:.:.:.:.:.	0/0:41:40,1:40:1432:1:37:0,-12.0423,-109.697	0/0:29:28,1:28:998:1:37:0,-6.07118,-82.4787	0/0:20:18,2:18:666:2:74:0,-2.64042,-53.0271	0/1:22:19,3:19:703:3:111:-0.821661,0,-45.8795	0/0:23:23,0:23:851:0:0:0,-6.92369,-68.7831	0/1:8:7,1:7:259:1:37:-0.250446,0,-20.2125	0/0:24:23,1:23:839:1:37:0,-4.56603,-58.5719	0/0:18:16,2:16:580:2:74:0,-2.60787,-40.8303	0/0:13:13,0:13:874:0:0:0,-3.91339,-49.6398	1/1:2:0,2:0:0:2:66:-4.94542,-0.60206,0	1/1:5:0,5:0:0:5:185:-11.1823,-1.50515,0	0/0:17:17,0:17:1168:0:0:0,-5.11751,-76.8047	0/0:18:18,0:18:659:0:0:0,-5.41854,-46.46	0/1:12:10,2:10:358:2:74:-2.26081,0,-27.2789	0/0:24:23,1:23:825:1:11:0,-6.13465,-65.4752	1/1:2:0,2:0:0:2:47:-3.5258,-0.60206,0	.:.:.:.:.:.:.:.	1/1:2:0,2:0:0:2:74:-4.5106,-0.60206,0	0/1:22:18,4:18:666:4:148:-1.63446,0,-49.5977	0/1:30:24,6:24:864:6:222:-4.2556,0,-58.8744	1/1:4:0,4:0:0:4:136:-10.2944,-1.20412,0	0/0:14:12,2:12:824:2:130:0,-0.224452,-44.8076	0/0:28:27,1:27:987:1:37:0,-5.77015,-77.9171	0/0:23:22,1:22:1458:1:72:0,-4.2237,-78.3722	1/1:1:0,1:0:0:1:37:-2.65869,-0.30103,0	0/0:33:31,2:31:1123:2:74:0,-7.12332,-86.5604	0/0:19:17,2:17:605:2:74:0,-0.668066,-46.4223	0/0:13:13,0:13:889:0:0:0,-3.91339,-49.5492	0/0:34:34,0:34:1234:0:0:0,-10.235,-99.0825	0/0:35:31,4:31:1135:4:148:0,-0.698911,-75.7003	0/1:32:28,4:28:984:4:122:-0.442647,0,-67.7739
chr13	7061674	.	GAGAGAAGGGAAGAGAAGGGAAAAT	GAGAGAAGGGAAAAT	144.251	.	AB=0.460317;ABP=3.872;AC=12;AF=0.176471;AN=68;AO=34;CIGAR=1M10D14M;DP=228;DPB=214.48;DPRA=1.65333;EPP=5.30951;EPPR=11.7562;GTI=4;LEN=10;MEANALT=1.6;MQM=24.2059;MQMR=28.5635;NS=34;NUMALT=1;ODDS=0.187664;PAIRED=1;PAIREDR=1;PAO=1;PQA=11;PQR=11;PRO=1;QA=714;QR=6770;RO=181;RPL=14;RPP=5.30951;RPPR=21.2579;RPR=20;RUN=1;SAF=26;SAP=23.7032;SAR=8;SRF=81;SRP=7.34125;SRR=100;TYPE=del;technology.illumina=1;Ca…	GT:DP:AD:RO:QR:AO:QA:GL	0/1:24:11,12:11:392:12:276:-15.381,0,-19.5	0/0:5:4,0:4:132:0:0:0,-1.20412,-7.78399	0/0:1:1,0:1:66:0:0:0,-0.30103,-2.69995	0/0:16:15,0:15:517:0:0:0,-4.51545,-33.5208	0/0:4:4,0:4:135:0:0:0,-1.20412,-10.7291	0/0:8:8,0:8:274:0:0:0,-2.40824,-21.0727	0/0:9:9,0:9:321:0:0:0,-2.70927,-22.4165	1/1:4:1,1:1:21:1:25:-1.85874,-0.361588,0	0/0:7:7,0:7:251:0:0:0,-2.10721,-16.8877	1/1:1:0,0:0:0:0:0:0,0,0	0/0:9:9,0:9:317:0:0:0,-2.70927,-22.7282	0/0:7:7,0:7:245:0:0:0,-2.10721,-16.3612	0/0:10:9,0:9:302:0:0:0,-2.70927,-17.0822	0/0:8:8,0:8:278:0:0:0,-2.40824,-20.4005	0/0:7:5,0:5:171:0:0:0,-1.50515,-13.3208	.:.:.:.:.:.:.:.	0/1:16:9,7:9:315:7:131:-5.55462,0,-18.6814	0/0:4:4,0:4:142:0:0:0,-1.20412,-11.9521	0/0:6:6,0:6:397:0:0:0,-1.80618,-14.8495	0/0:3:3,0:3:110:0:0:0,-0.90309,-7.43491	.:.:.:.:.:.:.:.	.:.:.:.:.:.:.:.	0/0:1:1,0:1:26:0:0:0,-0.30103,-2.34658	0/0:4:3,0:3:103:0:0:0,-0.90309,-7.98225	0/0:9:9,0:9:319:0:0:0,-2.70927,-21.1491	0/0:1:1,0:1:35:0:0:0,-0.30103,-0.899047	.:.:.:.:.:.:.:.	.:.:.:.:.:.:.:.	0/1:3:2,1:2:73:1:11:-0.196784,0,-4.13883	0/0:15:13,1:13:461:1:25:0,-2.09524,-30.0714	.:.:.:.:.:.:.:.	1/1:2:0,2:0:0:2:36:-2.87528,-0.60206,0	0/0:6:6,0:6:209:0:0:0,-1.80618,-13.6463	0/1:4:3,1:3:208:1:27:-1.19528,0,-6.35581	.:.:.:.:.:.:.:.	0/0:2:2,0:2:69:0:0:0,-0.60206,-4.99449	0/1:10:3,6:3:108:6:118:-6.55673,0,-4.55603	0/0:4:4,0:4:267:0:0:0,-1.20412,-9.98977	0/0:9:7,1:7:254:1:27:0,-0.183802,-15.3961	0/0:3:3,0:3:106:0:0:0,-0.90309,-8.75821	0/1:6:4,2:4:146:2:38:-1.50882,0,-8.42774
chr13	7073388	.	CTCTGTGTGTGTGTGTGTGTGTGTTTA	CTCTGTGTGTGTGTGTGTGTGTGTGTGTTTA	266.128	.	AB=0;ABP=0;AC=18;AF=0.219512;AN=82;AO=41;CIGAR=3M4I24M;DP=599;DPB=625.148;DPRA=0.934069;EPP=3.48696;EPPR=8.56365;GTI=17;LEN=4;MEANALT=2.65;MQM=32.6341;MQMR=46.7683;NS=41;NUMALT=1;ODDS=4.2073;PAIRED=1;PAIREDR=0.993737;PAO=0.5;PQA=9;PQR=9;PRO=0.5;QA=1143;QR=17957;RO=479;RPL=22;RPP=3.48696;RPPR=3.3775;RPR=19;RUN=1;SAF=0;SAP=92.0407;SAR=41;SRF=238;SRP=3.0511;SRR=241;TYPE=ins;technology.illumina=1;Cas…	GT:DP:AD:RO:QR:AO:QA:GL	0/0:2:0,0:0:0:0:0:0,0,0	0/0:19:14,1:14:502:1:37:0,-1.31567,-41.5958	0/0:9:8,0:8:537:0:0:0,-2.40824,-36.2788	1/1:5:0,1:0:0:1:15:-1.07605,-0.30103,0	0/0:15:12,0:12:429:0:0:0,-3.61236,-36.3793	1/1:5:0,4:0:0:4:114:-9.74296,-1.20412,0	1/1:7:0,2:0:0:2:14:-1.05046,-0.60206,0	0/0:20:17,1:17:613:1:37:0,-2.16187,-50.5019	0/0:17:16,1:16:571:1:37:0,-1.59392,-44.4963	0/0:10:8,0:8:276:0:0:0,-2.40824,-22.3253	1/1:6:0,4:0:0:4:114:-9.71447,-1.20412,0	1/1:7:0,5:0:0:5:153:-12.8709,-1.50515,0	0/0:20:18,1:18:634:1:37:0,-2.54834,-53.2612	1/1:6:0,3:0:0:3:63:-5.38886,-0.90309,0	0/0:14:12,1:12:431:1:11:0,-3.17339,-35.2319	0/0:17:16,0:16:572:0:0:0,-4.81648,-49.5486	0/0:4:0,0:0:0:0:0:0,0,0	0/0:21:18,2:18:645:2:70:0,-0.158152,-51.498	0/0:1:1,0:1:71:0:0:0,-0.30103,-4.49891	0/0:4:4,0:4:139:0:0:0,-1.20412,-12.7839	0/0:30:28,0:28:998:0:0:0,-8.42884,-85.4887	0/0:7:6,0:6:404:0:0:0,-1.80618,-22.8929	0/0:9:8,0:8:278:0:0:0,-2.40824,-24.8584	0/0:18:15,1:15:541:1:33:0,-2.09732,-45.4415	0/0:21:16,3:16:573:3:65:0,-0.183314,-45.5853	0/0:31:30,1:30:1078:1:37:0,-5.80834,-92.4677	0/0:46:44,0:44:1560:0:0:0,-13.2453,-137.301	0/0:31:29,0:29:1047:0:0:0,-8.72987,-93.4148	0/0:24:21,1:21:761:1:37:0,-3.41103,-64.5043	1/1:7:0,3:0:0:3:107:-9.10812,-0.90309,0	0/0:30:26,0:26:929:0:0:0,-7.82678,-82.2012	0/0:8:7,0:7:465:0:0:0,-2.10721,-29.5011	0/0:25:22,0:22:782:0:0:0,-6.62266,-69.7446	0/0:1:0,0:0:0:0:0:0,0,0	0/0:28:28,0:28:1012:0:0:0,-8.42884,-87.9062	1/1:5:0,4:0:0:4:122:-10.6138,-1.20412,0	0/0:15:12,0:12:426:0:0:0,-3.61236,-37.9929	0/0:5:4,0:4:279:0:0:0,-1.20412,-16.5037	1/1:2:0,1:0:0:1:3:-0.0280051,-0.30103,0	0/0:20:16,0:16:575:0:0:0,-4.81648,-51.065	0/0:27:23,1:23:829:1:37:0,-4.01309,-69.3606
chr13	7141865	.	T	G	33.0952	.	AB=0.184615;ABP=59.1679;AC=5;AF=0.0609756;AN=82;AO=21;CIGAR=1X;DP=915;DPB=915;DPRA=0.797359;EPP=15.5221;EPPR=3.42217;GTI=3;LEN=1;MEANALT=1.08333;MQM=29.1905;MQMR=60;NS=41;NUMALT=1;ODDS=0.175138;PAIRED=0.761905;PAIREDR=0.993266;PAO=0;PQA=0;PQR=0;PRO=0;QA=1174;QR=34409;RO=891;RPL=0;RPP=48.6112;RPPR=5.66432;RPR=21;RUN=1;SAF=16;SAP=15.5221;SAR=5;SRF=452;SRP=3.42217;SRR=439;TYPE=snp;technology.illumin…	GT:DP:AD:RO:QR:AO:QA:GL	0/0:44:44,0:44:1526:0:0:0,-13.2453,-137.61	0/0:29:29,0:29:1023:0:0:0,-8.72987,-92.3715	0/1:19:15,4:15:1020:4:275:-11.2643,0,-74.5767	0/0:32:32,0:32:1172:0:0:0,-9.63296,-105.785	0/0:27:27,0:27:999:0:0:0,-8.12781,-90.227	0/0:15:15,0:15:517:0:0:0,-4.51545,-46.849	0/0:24:24,0:24:876:0:0:0,-7.22472,-79.1597	0/0:25:25,0:25:925:0:0:0,-7.52575,-83.5709	0/0:30:30,0:30:1110:0:0:0,-9.0309,-100.211	0/0:21:21,0:21:735:0:0:0,-6.32163,-66.4597	0/0:21:21,0:21:765:0:0:0,-6.32163,-69.1749	0/0:24:24,0:24:864:0:0:0,-7.22472,-78.0766	0/0:12:12,0:12:444:0:0:0,-3.61236,-40.3063	0/0:22:20,2:20:702:2:74:0,-2.65297,-59.5258	0/0:23:23,0:23:815:0:0:0,-6.92369,-73.6647	0/0:16:15,1:15:541:1:37:0,-2.15779,-46.3654	0/0:26:25,0:25:875:0:0:0,-7.52575,-78.87	0/0:17:17,0:17:603:0:0:0,-5.11751,-54.5932	0/1:13:11,2:11:772:2:142:-0.0765277,0,-55.6462	0/1:8:7,1:7:232:1:37:-0.250446,0,-18.7925	0/0:23:23,0:23:827:0:0:0,-6.92369,-74.7481	0/1:11:10,1:10:664:1:72:-2.18009,0,-49.997	0/0:24:24,0:24:882:0:0:0,-7.22472,-79.6867	0/0:23:23,0:23:813:0:0:0,-6.92369,-73.4821	0/0:19:19,0:19:703:0:0:0,-5.71957,-63.6027	0/0:26:26,0:26:926:0:0:0,-7.82678,-83.6507	0/0:29:28,1:28:1036:1:37:0,-7.63087,-92.4561	0/0:30:30,0:30:1034:0:0:0,-9.0309,-93.3534	0/0:21:21,0:21:739:0:0:0,-6.32163,-66.8245	0/0:20:20,0:20:728:0:0:0,-6.0206,-65.8465	0/0:24:23,0:23:827:0:0:0,-6.92369,-74.6277	0/1:14:10,4:10:681:4:280:-5.6803,0,-48.9728	0/0:26:24,1:24:888:1:37:0,-5.85215,-78.3145	0/0:19:18,1:18:1258:1:72:0,-3.81957,-95.1488	0/0:14:14,0:14:518:0:0:0,-4.21442,-46.9624	0/0:23:22,1:22:790:1:37:0,-6.82371,-71.3196	0/0:35:35,0:35:1283:0:0:0,-10.536,-115.77	0/0:10:10,0:10:684:0:0:0,-3.0103,-53.7838	0/0:20:20,0:20:690:0:0:0,-6.0206,-62.4114	0/0:27:25,2:25:925:2:74:0,-1.50139,-76.9445	0/0:29:29,0:29:997:0:0:0,-8.72987,-90.0245
chr13	7141881	.	A	G	37.8519	.	AB=0.222222;ABP=39.2015;AC=4;AF=0.0487805;AN=82;AO=22;CIGAR=1X;DP=925;DPB=925;DPRA=0.785936;EPP=12.8806;EPPR=11.3998;GTI=3;LEN=1;MEANALT=1;MQM=28.2727;MQMR=60;NS=41;NUMALT=1;ODDS=0.593936;PAIRED=0.772727;PAIREDR=0.993341;PAO=0;PQA=0;PQR=0;PRO=0;QA=1247;QR=34918;RO=901;RPL=0;RPP=50.7827;RPPR=22.9681;RPR=22;RUN=1;SAF=16;SAP=12.8806;SAR=6;SRF=439;SRP=4.28523;SRR=462;TYPE=snp;technology.illumina=1;Ca…	GT:DP:AD:RO:QR:AO:QA:GL	0/0:43:43,0:43:1565:0:0:0,-12.9443,-141.132	0/0:28:28,0:28:1010:0:0:0,-8.42884,-91.2078	0/1:17:13,4:13:900:4:282:-11.9237,0,-64.8735	0/0:31:31,0:31:1071:0:0:0,-9.33193,-96.6823	0/0:28:28,0:28:1036:0:0:0,-8.42884,-93.5551	0/0:18:18,0:18:654:0:0:0,-5.41854,-59.1898	0/0:24:24,0:24:888:0:0:0,-7.22472,-80.2429	0/0:22:22,0:22:790:0:0:0,-6.62266,-71.4196	0/0:31:30,0:30:1084:0:0:0,-9.0309,-97.7464	0/0:20:20,0:20:739:0:0:0,-6.0206,-66.8302	0/0:20:20,0:20:728:0:0:0,-6.0206,-65.8465	0/0:22:22,0:22:802:0:0:0,-6.62266,-72.5032	0/0:12:12,0:12:444:0:0:0,-3.61236,-40.3063	0/0:18:16,2:16:566:2:74:0,-1.44885,-47.2945	0/0:23:23,0:23:839:0:0:0,-6.92369,-75.8315	0/0:17:16,1:16:574:1:37:0,-2.45882,-49.3327	0/0:24:24,0:24:850:0:0:0,-7.22472,-76.8109	0/0:19:19,0:19:703:0:0:0,-5.71957,-63.6027	0/1:13:10,3:10:704:3:212:-0.846559,0,-50.3065	0/0:9:8,1:8:296:1:37:0,-0.0505838,-24.3355	0/0:23:23,0:23:839:0:0:0,-6.92369,-75.8315	0/1:9:8,1:8:571:1:72:-2.78215,0,-40.8619	0/0:22:22,0:22:812:0:0:0,-6.62266,-73.393	0/0:22:22,0:22:788:0:0:0,-6.62266,-71.2369	0/0:18:18,0:18:640:0:0:0,-5.41854,-57.9221	0/0:27:27,0:27:975:0:0:0,-8.12781,-88.0618	0/0:29:28,1:28:998:1:37:0,-7.63087,-89.0263	0/0:32:32,0:32:1108:0:0:0,-9.63296,-100.011	0/0:21:21,0:21:765:0:0:0,-6.32163,-69.1749	0/0:19:19,0:19:677:0:0:0,-5.71957,-61.2509	0/0:27:27,0:27:961:0:0:0,-8.12781,-86.7968	0/1:15:11,4:11:764:4:288:-5.38099,0,-54.9197	0/0:28:27,1:27:949:1:25:0,-6.62506,-83.9104	0/0:19:18,1:18:1253:1:72:0,-3.81957,-95.0388	0/0:16:16,0:16:580:0:0:0,-4.81648,-52.5329	0/0:22:21,1:21:765:1:37:0,-6.52268,-69.0749	0/0:37:37,0:37:1345:0:0:0,-11.1381,-121.345	0/0:11:11,0:11:765:0:0:0,-3.31133,-59.4272	0/0:25:25,0:25:913:0:0:0,-7.52575,-82.488	0/0:31:29,2:29:1073:2:74:0,-2.70551,-90.2567	0/0:33:32,0:32:1134:0:0:0,-9.63296,-102.24
chr13	7141887	.	G	A	36.9989	.	AB=0.197368;ABP=63.4687;AC=5;AF=0.0609756;AN=82;AO=24;CIGAR=1X;DP=932;DPB=932;DPRA=0.78267;EPP=12.0581;EPPR=21.9742;GTI=4;LEN=1;MEANALT=1.08333;MQM=29.6667;MQMR=60;NS=41;NUMALT=1;ODDS=1.33526;PAIRED=0.791667;PAIREDR=0.994487;PAO=0;PQA=0;PQR=0;PRO=0;QA=1328;QR=35402;RO=907;RPL=0;RPP=55.1256;RPPR=13.1255;RPR=24;RUN=1;SAF=17;SAP=12.0581;SAR=7;SRF=443;SRP=4.06611;SRR=464;TYPE=snp;technology.illumina=…	GT:DP:AD:RO:QR:AO:QA:GL	0/0:43:43,0:43:1555:0:0:0,-12.9443,-140.233	0/0:26:26,0:26:938:0:0:0,-7.82678,-84.7334	0/1:17:13,4:13:899:4:285:-11.9468,0,-64.8842	0/0:32:32,0:32:1172:0:0:0,-9.63296,-105.785	0/0:29:29,0:29:1073:0:0:0,-8.72987,-96.8831	0/0:19:19,0:19:703:0:0:0,-5.71957,-63.6027	0/0:27:27,0:27:999:0:0:0,-8.12781,-90.227	0/0:19:19,0:19:703:0:0:0,-5.71957,-63.6027	0/0:31:31,0:31:1123:0:0:0,-9.33193,-101.375	0/0:20:20,0:20:691:0:0:0,-6.0206,-62.4945	0/0:20:20,0:20:728:0:0:0,-6.0206,-65.8465	0/0:20:20,0:20:728:0:0:0,-6.0206,-65.8465	0/0:15:15,0:15:555:0:0:0,-4.51545,-50.2905	0/0:18:16,2:16:580:2:74:0,-1.44885,-48.5632	0/0:24:24,0:24:888:0:0:0,-7.22472,-80.2429	0/1:19:16,3:16:592:3:103:-3.15868,0,-47.899	0/0:23:23,0:23:827:0:0:0,-6.92369,-74.7481	0/0:23:23,0:23:839:0:0:0,-6.92369,-75.8315	0/1:13:10,3:10:688:3:212:-0.846559,0,-50.0548	0/0:9:8,1:8:296:1:37:0,-0.0505838,-24.3355	0/0:24:24,0:24:862:0:0:0,-7.22472,-77.894	0/1:11:10,1:10:685:1:72:-2.18009,0,-50.3341	0/0:18:18,0:18:644:0:0:0,-5.41854,-58.2724	0/0:23:23,0:23:801:0:0:0,-6.92369,-72.3987	0/0:19:19,0:19:703:0:0:0,-5.71957,-63.6027	0/0:28:28,0:28:984:0:0:0,-8.42884,-88.8604	0/0:30:28,1:28:1024:1:37:0,-7.74082,-91.3648	0/0:33:33,0:33:1195:0:0:0,-9.93399,-107.849	0/0:21:21,0:21:751:0:0:0,-6.32163,-67.9083	0/0:21:21,0:21:751:0:0:0,-6.32163,-67.9083	0/0:26:26,0:26:950:0:0:0,-7.82678,-85.8162	0/1:16:12,4:12:817:4:288:-5.07996,0,-59.7365	0/0:27:26,1:26:962:1:37:0,-6.23455,-85.0057	0/0:19:18,1:18:1250:1:72:0,-3.81957,-94.9258	0/0:18:18,0:18:654:0:0:0,-5.41854,-59.1898	0/0:18:17,1:17:629:1:37:0,-5.31856,-56.8466	0/0:35:35,0:35:1283:0:0:0,-10.536,-115.77	0/0:11:11,0:11:747:0:0:0,-3.31133,-59.0466	0/0:22:22,0:22:802:0:0:0,-6.62266,-72.5032	0/0:31:29,2:29:1073:2:74:0,-2.70551,-90.2567	0/0:34:34,0:34:1258:0:0:0,-10.235,-113.523
chr13	7141904	.	C	G	121.507	.	AB=0.233766;ABP=50.4161;AC=5;AF=0.0609756;AN=82;AO=27;CIGAR=1X;DP=928;DPB=928;DPRA=0.814841;EPP=12.7417;EPPR=5.18177;GTI=1;LEN=1;MEANALT=1;MQM=30.4444;MQMR=59.7489;NS=41;NUMALT=1;ODDS=3.35161;PAIRED=0.814815;PAIREDR=0.986667;PAO=0;PQA=0;PQR=0;PRO=0;QA=1541;QR=34892;RO=900;RPL=9;RPP=9.52472;RPPR=27.1378;RPR=18;RUN=1;SAF=17;SAP=6.95112;SAR=10;SRF=431;SRP=6.49431;SRR=469;TYPE=snp;technology.illumina…	GT:DP:AD:RO:QR:AO:QA:GL	0/0:42:42,0:42:1528:0:0:0,-12.6433,-137.803	0/0:27:27,0:27:987:0:0:0,-8.12781,-89.1444	0/1:18:13,5:13:878:5:352:-16.0568,0,-63.8918	0/0:32:31,0:31:1135:0:0:0,-9.33193,-102.339	0/0:27:27,0:27:975:0:0:0,-8.12781,-88.0618	0/0:18:18,0:18:654:0:0:0,-5.41854,-59.1898	0/0:31:31,0:31:1135:0:0:0,-9.33193,-102.457	0/0:25:25,0:25:913:0:0:0,-7.52575,-82.488	0/0:29:29,0:29:1061:0:0:0,-8.72987,-95.8008	0/0:18:18,0:18:628:0:0:0,-5.41854,-56.8299	0/0:21:21,0:21:777:0:0:0,-6.32163,-70.2588	0/0:19:19,0:19:703:0:0:0,-5.71957,-63.6027	0/0:16:16,0:16:580:0:0:0,-4.81648,-52.5329	0/0:18:16,2:16:580:2:74:0,-1.44885,-48.5632	0/0:23:23,0:23:825:0:0:0,-6.92369,-74.5655	0/1:17:14,3:14:514:3:111:-4.15135,0,-41.4832	0/0:25:25,0:25:913:0:0:0,-7.52575,-82.488	0/0:21:21,0:21:777:0:0:0,-6.32163,-70.2588	0/1:15:12,3:12:814:3:215:-0.244499,0,-60.064	0/0:9:8,1:8:292:1:37:0,-0.0505838,-23.9717	0/0:23:23,0:23:827:0:0:0,-6.92369,-74.7481	0/1:12:10,2:10:709:2:142:-7.08925,0,-50.6507	0/0:13:13,0:13:469:0:0:0,-3.91339,-42.5447	0/0:23:23,0:23:839:0:0:0,-6.92369,-75.8315	0/0:17:17,0:17:605:0:0:0,-5.11751,-54.7761	0/0:30:30,0:30:1072:0:0:0,-9.0309,-96.7823	0/0:30:29,1:29:971:1:37:0,-7.9319,-86.5785	0/0:27:27,0:27:923:0:0:0,-8.12781,-83.3665	0/0:18:18,0:18:666:0:0:0,-5.41854,-60.2746	0/0:22:22,0:22:776:0:0:0,-6.62266,-70.1533	0/0:26:26,0:26:950:0:0:0,-7.82678,-85.8162	0/1:15:10,5:10:690:5:353:-5.60329,0,-49.438	0/0:25:24,1:24:824:1:37:0,-5.63249,-72.5687	0/0:20:19,1:19:1312:1:72:0,-4.1206,-100.23	0/0:19:19,0:19:677:0:0:0,-5.71957,-61.2509	0/0:25:24,1:24:862:1:37:0,-7.42577,-71.5046	0/0:35:35,0:35:1295:0:0:0,-10.536,-116.851	0/0:10:10,0:10:685:0:0:0,-3.0103,-54.0289	0/0:25:25,0:25:913:0:0:0,-7.52575,-82.488	0/0:30:28,2:28:1036:2:74:0,-2.40448,-86.9287	0/0:32:32,0:32:1122:0:0:0,-9.63296,-101.275
chr13	7141926	.	C	T	117.624	.	AB=0.236842;ABP=48.7255;AC=5;AF=0.0609756;AN=82;AO=27;CIGAR=1X;DP=915;DPB=915;DPRA=0.811436;EPP=21.1059;EPPR=3.36243;GTI=1;LEN=1;MEANALT=1;MQM=30.4444;MQMR=59.6565;NS=41;NUMALT=1;ODDS=2.71898;PAIRED=0.814815;PAIREDR=0.981982;PAO=0;PQA=0;PQR=0;PRO=0;QA=1523;QR=34905;RO=888;RPL=21;RPP=21.1059;RPPR=11.8136;RPR=6;RUN=1;SAF=17;SAP=6.95112;SAR=10;SRF=432;SRP=4.41882;SRR=456;TYPE=snp;technology.illumina…	GT:DP:AD:RO:QR:AO:QA:GL	0/0:42:42,0:42:1554:0:0:0,-12.6433,-140.148	0/0:24:24,0:24:862:0:0:0,-7.22472,-77.894	0/1:21:16,5:16:1086:5:351:-15.1478,0,-79.402	0/0:36:36,0:36:1320:0:0:0,-10.8371,-119.098	0/0:24:24,0:24:876:0:0:0,-7.22472,-79.1597	0/0:19:19,0:19:703:0:0:0,-5.71957,-63.6027	0/0:26:26,0:26:962:0:0:0,-7.82678,-86.899	0/0:24:24,0:24:876:0:0:0,-7.22472,-79.1597	0/0:32:32,0:32:1120:0:0:0,-9.63296,-101.093	0/0:18:18,0:18:662:0:0:0,-5.41854,-59.904	0/0:20:20,0:20:740:0:0:0,-6.0206,-66.9307	0/0:24:24,0:24:888:0:0:0,-7.22472,-80.2429	0/0:16:16,0:16:580:0:0:0,-4.81648,-52.5329	0/0:15:13,2:13:481:2:74:0,-0.54576,-39.6647	0/0:24:24,0:24:852:0:0:0,-7.22472,-76.5012	0/1:12:9,3:9:333:3:107:-5.60439,0,-26.7098	0/0:26:26,0:26:962:0:0:0,-7.82678,-86.899	0/0:23:23,0:23:851:0:0:0,-6.92369,-76.9148	0/1:14:11,3:11:748:3:209:-0.545515,0,-54.9719	0/0:11:10,1:10:339:1:37:0,-0.652644,-28.1749	0/0:27:27,0:27:987:0:0:0,-8.12781,-89.1444	0/1:14:12,2:12:836:2:141:-6.48756,0,-60.4148	0/0:12:12,0:12:435:0:0:0,-3.61236,-39.4899	0/0:17:17,0:17:629:0:0:0,-5.11751,-56.9466	0/0:15:15,0:15:529:0:0:0,-4.51545,-47.9351	0/0:30:30,0:30:1098:0:0:0,-9.0309,-99.129	0/0:29:28,1:28:1036:1:37:0,-7.63087,-92.4561	0/0:27:27,0:27:999:0:0:0,-8.12781,-90.227	0/0:18:18,0:18:666:0:0:0,-5.41854,-60.2746	0/0:18:18,0:18:628:0:0:0,-5.41854,-56.8373	0/0:29:29,0:29:1073:0:0:0,-8.72987,-96.8831	0/1:15:10,5:10:691:5:347:-5.60296,0,-49.4395	0/0:22:21,1:21:753:1:37:0,-4.7294,-66.1978	0/0:21:20,1:20:1380:1:72:0,-4.42163,-105.487	0/0:19:19,0:19:677:0:0:0,-5.71957,-61.2509	0/0:27:26,1:26:962:1:37:0,-8.02783,-78.9696	0/0:31:31,0:31:1109:0:0:0,-9.33193,-100.111	0/0:8:8,0:8:563:0:0:0,-2.40824,-43.5055	0/0:24:24,0:24:888:0:0:0,-7.22472,-80.2429	0/0:29:27,2:27:999:2:74:0,-2.10345,-83.6006	0/0:32:32,0:32:1172:0:0:0,-9.63296,-105.785
chr13	7141932	.	C	T	138.873	.	AB=0.253012;ABP=46.9892;AC=5;AF=0.0609756;AN=82;AO=30;CIGAR=1X;DP=922;DPB=922;DPRA=0.83139;EPP=26.4622;EPPR=3.30519;GTI=1;LEN=1;MEANALT=1;MQM=29.3667;MQMR=59.6577;NS=41;NUMALT=1;ODDS=2.45755;PAIRED=0.833333;PAIREDR=0.982043;PAO=0;PQA=0;PQR=0;PRO=0;QA=1702;QR=35055;RO=891;RPL=23;RPP=21.5402;RPPR=7.1071;RPR=7;RUN=1;SAF=17;SAP=4.16842;SAR=13;SRF=426;SRP=6.71716;SRR=465;TYPE=snp;technology.illumina=1…	GT:DP:AD:RO:QR:AO:QA:GL	0/0:42:42,0:42:1542:0:0:0,-12.6433,-139.067	0/0:23:23,0:23:851:0:0:0,-6.92369,-76.9148	0/1:24:18,6:18:1233:6:413:-14.8011,0,-89.5104	0/0:36:36,0:36:1294:0:0:0,-10.8371,-116.753	0/0:23:23,0:23:839:0:0:0,-6.92369,-75.8315	0/0:20:20,0:20:740:0:0:0,-6.0206,-66.9307	0/0:26:26,0:26:962:0:0:0,-7.82678,-86.899	0/0:23:23,0:23:839:0:0:0,-6.92369,-75.8315	0/0:31:31,0:31:1109:0:0:0,-9.33193,-100.111	0/0:19:19,0:19:655:0:0:0,-5.71957,-59.2522	0/0:20:20,0:20:740:0:0:0,-6.0206,-66.9307	0/0:25:25,0:25:913:0:0:0,-7.52575,-82.488	0/0:17:17,0:17:629:0:0:0,-5.11751,-56.9466	0/0:16:14,2:14:518:2:62:0,-0.973964,-43.1199	0/0:25:25,0:25:913:0:0:0,-7.52575,-81.0339	0/1:13:10,3:10:370:3:111:-5.35547,0,-29.7369	0/0:27:27,0:27:999:0:0:0,-8.12781,-90.227	0/0:23:23,0:23:839:0:0:0,-6.92369,-75.8315	0/1:17:13,4:13:884:4:274:-2.65221,0,-64.7676	0/0:11:10,1:10:356:1:37:0,-0.652644,-29.7205	0/0:28:28,0:28:1024:0:0:0,-8.42884,-92.4726	0/1:13:11,2:11:778:2:139:-6.78126,0,-55.7041	0/0:13:13,0:13:450:0:0:0,-3.91339,-40.819	0/0:18:18,0:18:642:0:0:0,-5.41854,-58.105	0/0:18:18,0:18:666:0:0:0,-5.41854,-60.2746	0/0:29:29,0:29:1061:0:0:0,-8.72987,-95.8008	0/0:28:27,1:27:961:1:37:0,-7.32984,-85.6978	0/0:26:26,0:26:910:0:0:0,-7.82678,-82.2029	0/0:16:16,0:16:566:0:0:0,-4.81648,-51.2642	0/0:17:17,0:17:629:0:0:0,-5.11751,-56.9466	0/0:30:29,0:29:1023:0:0:0,-8.72987,-92.2534	0/1:16:10,6:10:704:6:411:-7.00672,0,-49.3519	0/0:22:21,1:21:777:1:37:0,-4.7294,-68.3655	0/0:22:21,1:21:1432:1:70:0,-4.72266,-110.368	0/0:17:17,0:17:603:0:0:0,-5.11751,-54.5932	0/0:26:25,1:25:899:1:37:0,-7.7268,-73.2917	0/0:29:29,0:29:1073:0:0:0,-8.72987,-96.8831	0/0:9:9,0:9:622:0:0:0,-2.70927,-48.7361	0/0:24:24,0:24:888:0:0:0,-7.22472,-80.2429	0/0:28:26,2:26:962:2:74:0,-1.80242,-80.2726	0/0:32:32,0:32:1160:0:0:0,-9.63296,-104.703
chr13	7176238	.	C	T	117.91	.	AB=0.123288;ABP=92.9925;AC=3;AF=0.0365854;AN=82;AO=9;CIGAR=1X;DP=882;DPB=882;DPRA=1.14297;EPP=9.04217;EPPR=7.60944;GTI=1;LEN=1;MEANALT=1;MQM=57.5556;MQMR=57.8087;NS=41;NUMALT=1;ODDS=7.04897;PAIRED=1;PAIREDR=0.957617;PAO=0;PQA=0;PQR=0;PRO=0;QA=616;QR=34800;RO=873;RPL=7;RPP=9.04217;RPPR=18.534;RPR=2;RUN=1;SAF=2;SAP=9.04217;SAR=7;SRF=460;SRP=8.5049;SRR=413;TYPE=snp;technology.illumina=1;Cases=0,3,3;…	GT:DP:AD:RO:QR:AO:QA:GL	0/0:30:30,0:30:1060:0:0:0,-9.0309,-95.7001	0/0:29:29,0:29:1047:0:0:0,-8.72987,-88.4867	0/0:12:12,0:12:827:0:0:0,-3.61236,-54.3931	0/0:14:14,0:14:518:0:0:0,-4.21442,-46.9624	0/0:27:27,0:27:975:0:0:0,-8.12781,-82.0107	0/0:15:15,0:15:555:0:0:0,-4.51545,-50.2905	0/0:18:18,0:18:654:0:0:0,-5.41854,-59.1898	0/0:11:11,0:11:407:0:0:0,-3.31133,-36.9783	0/0:23:23,0:23:827:0:0:0,-6.92369,-65.4389	0/0:10:10,0:10:375:0:0:0,-3.0103,-34.0986	0/0:26:26,0:26:962:0:0:0,-7.82678,-86.899	0/0:27:27,0:27:987:0:0:0,-8.12781,-80.4726	0/0:15:15,0:15:543:0:0:0,-4.51545,-42.6802	0/0:23:23,0:23:839:0:0:0,-6.92369,-75.8315	0/0:27:27,0:27:973:0:0:0,-8.12781,-84.899	0/0:13:13,0:13:457:0:0:0,-3.91339,-41.4607	0/0:20:20,0:20:728:0:0:0,-6.0206,-65.8465	0/0:21:21,0:21:751:0:0:0,-6.32163,-67.9083	0/1:23:20,3:20:1370:3:210:-7.77793,0,-100.424	0/0:18:18,0:18:662:0:0:0,-5.41854,-59.9136	0/0:17:17,0:17:603:0:0:0,-5.11751,-54.5932	0/1:36:31,5:31:2166:5:336:-16.343,0,-150.659	0/0:22:22,0:22:818:0:0:0,-6.62266,-73.9322	0/0:16:16,0:16:544:0:0:0,-4.81648,-47.5505	0/0:33:33,0:33:1209:0:0:0,-9.93399,-102.706	0/0:23:23,0:23:839:0:0:0,-6.92369,-75.8315	0/0:33:33,0:33:1197:0:0:0,-9.93399,-108.032	0/0:18:18,0:18:666:0:0:0,-5.41854,-60.2746	0/0:26:26,0:26:962:0:0:0,-7.82678,-71.0009	0/0:18:18,0:18:640:0:0:0,-5.41854,-57.0086	0/0:23:23,0:23:851:0:0:0,-6.92369,-57.5734	0/1:14:13,1:13:910:1:70:-1.74419,0,-65.8285	0/0:26:26,0:26:936:0:0:0,-7.82678,-84.5509	0/0:8:8,0:8:538:0:0:0,-2.40824,-42.7006	0/0:16:16,0:16:592:0:0:0,-4.81648,-53.6185	0/0:20:20,0:20:728:0:0:0,-6.0206,-65.8465	0/0:32:32,0:32:1120:0:0:0,-9.63296,-101.093	0/0:11:11,0:11:758:0:0:0,-3.31133,-59.3845	0/0:23:23,0:23:801:0:0:0,-6.92369,-72.3987	0/0:39:39,0:39:1443:0:0:0,-11.7402,-124.21	0/0:26:26,0:26:962:0:0:0,-7.82678,-86.899
chr13	7176239	.	CATAC	CATAG	112.597	.	AB=0.116883;ABP=101.178;AC=3;AF=0.0365854;AN=82;AO=9;CIGAR=4M1X;DP=871;DPB=880;DPRA=1.22838;EPP=9.04217;EPPR=8.08756;GTI=1;LEN=1;MEANALT=1;MQM=57.5556;MQMR=59.7838;NS=41;NUMALT=1;ODDS=8.09101;PAIRED=1;PAIREDR=0.98913;PAO=9.5;PQA=346;PQR=346;PRO=9.5;QA=612;QR=33057;RO=828;RPL=7;RPP=9.04217;RPPR=14.4341;RPR=2;RUN=1;SAF=2;SAP=9.04217;SAR=7;SRF=433;SRP=6.79726;SRR=395;TYPE=snp;technology.illumina=1;C…	GT:DP:AD:RO:QR:AO:QA:GL	0/0:28:28,0:28:1007:0:0:0,-8.42884,-90.8262	0/0:28:26,0:26:943:0:0:0,-7.82678,-85.0444	0/0:12:12,0:12:811:0:0:0,-3.61236,-54.2357	0/0:14:14,0:14:500:0:0:0,-4.21442,-45.335	0/0:26:23,0:23:832:0:0:0,-6.92369,-75.089	0/0:15:15,0:15:555:0:0:0,-4.51545,-50.2905	0/0:17:17,0:17:618:0:0:0,-5.11751,-55.8968	0/0:11:11,0:11:392:0:0:0,-3.31133,-35.6178	0/0:23:20,0:20:737:0:0:0,-6.0206,-66.589	0/0:10:9,0:9:331:0:0:0,-2.70927,-30.0294	0/0:23:23,0:23:823:0:0:0,-6.92369,-74.331	0/0:29:26,0:26:950:0:0:0,-7.82678,-85.7536	0/0:16:14,0:14:518:0:0:0,-4.21442,-46.9075	0/0:22:22,0:22:808:0:0:0,-6.62266,-72.9881	0/0:28:27,0:27:987:0:0:0,-8.12781,-89.0944	0/0:13:13,0:13:456:0:0:0,-3.91339,-41.3721	0/0:20:20,0:20:721:0:0:0,-6.0206,-65.159	0/0:21:21,0:21:754:0:0:0,-6.32163,-68.185	0/1:22:19,3:19:1282:3:206:-8.0561,0,-95.0745	0/0:17:17,0:17:615:0:0:0,-5.11751,-55.626	0/0:17:16,0:16:569:0:0:0,-4.81648,-51.416	0/1:40:35,5:35:2413:5:338:-15.2341,0,-170.594	0/0:20:20,0:20:720:0:0:0,-6.0206,-65.0602	0/0:15:14,0:14:494:0:0:0,-4.21442,-44.7122	0/0:32:30,0:30:1069:0:0:0,-9.0309,-96.4514	0/0:22:22,0:22:808:0:0:0,-6.62266,-72.9881	0/0:32:32,0:32:1159:0:0:0,-9.63296,-104.558	0/0:18:18,0:18:649:0:0:0,-5.41854,-58.7393	0/0:25:20,0:20:717:0:0:0,-6.0206,-64.7601	0/0:17:16,0:16:581:0:0:0,-4.81648,-52.5371	0/0:25:19,0:19:688:0:0:0,-5.71957,-62.1527	0/1:15:14,1:14:974:1:68:-1.42066,0,-71.034	0/0:26:25,0:25:894:0:0:0,-7.52575,-80.6574	0/0:6:6,0:6:408:0:0:0,-1.80618,-32.5771	0/0:16:16,0:16:586:0:0:0,-4.81648,-53.0767	0/0:20:20,0:20:719:0:0:0,-6.0206,-65.0346	0/0:32:32,0:32:1150:0:0:0,-9.63296,-103.802	0/0:11:11,0:11:753:0:0:0,-3.31133,-59.3547	0/0:23:23,0:23:825:0:0:0,-6.92369,-74.5693	0/0:38:36,0:36:1291:0:0:0,-10.8371,-116.403	0/0:26:26,0:26:950:0:0:0,-7.82678,-85.8178
chr13	7177242	.	T	C	125.394	.	AB=0.132353;ABP=82.8438;AC=3;AF=0.0365854;AN=82;AO=9;CIGAR=1X;DP=836;DPB=836;DPRA=1.12153;EPP=5.18177;EPPR=3.17896;GTI=0;LEN=1;MEANALT=1;MQM=60;MQMR=59.8738;NS=41;NUMALT=1;ODDS=6.56623;PAIRED=1;PAIREDR=0.992718;PAO=0;PQA=0;PQR=0;PRO=0;QA=609;QR=32398;RO=824;RPL=1;RPP=14.8328;RPPR=5.70883;RPR=8;RUN=1;SAF=5;SAP=3.25157;SAR=4;SRF=406;SRP=3.38978;SRR=418;TYPE=snp;technology.illumina=1;Cases=0,3,3;Con…	GT:DP:AD:RO:QR:AO:QA:GL	0/0:33:33,0:33:1171:0:0:0,-9.93399,-105.686	0/0:22:22,0:22:802:0:0:0,-6.62266,-72.5032	0/0:11:11,0:11:756:0:0:0,-3.31133,-59.2948	0/0:20:20,0:20:676:0:0:0,-6.0206,-61.1445	0/0:25:24,0:24:862:0:0:0,-7.22472,-77.7741	0/0:21:21,0:21:739:0:0:0,-6.32163,-66.8245	0/0:22:22,0:22:750:0:0:0,-6.62266,-67.8035	0/0:23:23,0:23:839:0:0:0,-6.92369,-75.8315	0/0:32:32,0:32:1172:0:0:0,-9.63296,-105.785	0/0:16:16,0:16:570:0:0:0,-4.81648,-51.6225	0/0:28:28,0:28:984:0:0:0,-8.42884,-88.8604	0/0:28:28,0:28:1000:0:0:0,-8.42884,-90.3077	0/0:24:23,0:23:851:0:0:0,-6.92369,-76.6503	0/0:23:23,0:23:789:0:0:0,-6.92369,-71.3154	0/0:26:26,0:26:936:0:0:0,-7.82678,-84.5509	0/0:6:6,0:6:222:0:0:0,-1.80618,-20.3381	0/0:31:30,0:30:1110:0:0:0,-9.0309,-100.093	0/0:23:23,0:23:839:0:0:0,-6.92369,-75.8315	0/1:30:27,3:27:1844:3:197:-7.45396,0,-135.46	0/0:18:18,0:18:656:0:0:0,-5.41854,-55.8077	0/0:30:30,0:30:1098:0:0:0,-9.0309,-99.129	0/1:28:24,4:24:1646:4:276:-13.5693,0,-120.247	0/0:12:12,0:12:387:0:0:0,-3.61236,-35.1313	0/0:15:15,0:15:555:0:0:0,-4.51545,-50.2905	0/0:28:28,0:28:1036:0:0:0,-8.42884,-93.5551	0/0:15:15,0:15:529:0:0:0,-4.51545,-47.9351	0/0:30:30,0:30:1110:0:0:0,-9.0309,-100.211	0/0:15:15,0:15:555:0:0:0,-4.51545,-50.2905	0/0:19:19,0:19:679:0:0:0,-5.71957,-61.4337	0/0:16:16,0:16:566:0:0:0,-4.81648,-51.2642	0/0:22:22,0:22:790:0:0:0,-6.62266,-71.4196	0/1:10:8,2:8:568:2:136:-8.26831,0,-40.5375	0/0:17:17,0:17:629:0:0:0,-5.11751,-56.9466	0/0:5:5,0:5:345:0:0:0,-1.50515,-27.2748	0/0:17:17,0:17:605:0:0:0,-5.11751,-54.7761	0/0:16:16,0:16:542:0:0:0,-4.81648,-49.0929	0/0:16:16,0:16:592:0:0:0,-4.81648,-53.6185	0/0:10:10,0:10:675:0:0:0,-3.0103,-53.1347	0/0:22:22,0:22:788:0:0:0,-6.62266,-71.2369	0/0:16:16,0:16:580:0:0:0,-4.81648,-52.5329	0/0:15:15,0:15:555:0:0:0,-4.51545,-50.2905
chr13	7181398	.	G	T	54.1305	.	AB=0.157895;ABP=41.6397;AC=3;AF=0.0365854;AN=82;AO=8;CIGAR=1X;DP=823;DPB=823;DPRA=0.884038;EPP=3.0103;EPPR=3.03428;GTI=1;LEN=1;MEANALT=1;MQM=57.75;MQMR=59.946;NS=41;NUMALT=1;ODDS=3.19827;PAIRED=1;PAIREDR=0.996319;PAO=0;PQA=0;PQR=0;PRO=0;QA=454;QR=31575;RO=815;RPL=4;RPP=3.0103;RPPR=3.07691;RPR=4;RUN=1;SAF=4;SAP=3.0103;SAR=4;SRF=406;SRP=3.03428;SRR=409;TYPE=snp;technology.illumina=1;Cases=0,3,3;Con…	GT:DP:AD:RO:QR:AO:QA:GL	0/0:45:45,0:45:1615:0:0:0,-13.5463,-145.626	0/0:25:25,0:25:925:0:0:0,-7.52575,-83.5709	0/0:16:16,0:16:1104:0:0:0,-4.81648,-85.8271	0/0:27:27,0:27:949:0:0:0,-8.12781,-85.7141	0/0:13:13,0:13:469:0:0:0,-3.91339,-42.547	0/0:18:18,0:18:654:0:0:0,-5.41854,-59.1898	0/0:17:17,0:17:617:0:0:0,-5.11751,-55.8614	0/0:20:20,0:20:728:0:0:0,-6.0206,-65.8465	0/0:28:27,1:27:973:1:11:0,-7.32884,-86.7794	0/0:20:20,0:20:748:0:0:0,-6.0206,-67.6411	0/0:19:19,0:19:703:0:0:0,-5.71957,-63.6027	0/0:27:27,0:27:949:0:0:0,-8.12781,-85.7141	0/0:19:19,0:19:703:0:0:0,-5.71957,-63.6027	0/0:25:25,0:25:901:0:0:0,-7.52575,-81.405	0/0:30:30,0:30:1046:0:0:0,-9.0309,-94.4356	0/0:5:5,0:5:185:0:0:0,-1.50515,-17.01	0/0:18:18,0:18:640:0:0:0,-5.41854,-57.9221	0/0:21:21,0:21:739:0:0:0,-6.32163,-66.8245	0/1:18:15,3:15:1009:3:208:-9.63061,0,-74.8156	0/0:14:14,0:14:458:0:0:0,-4.21442,-41.5264	0/0:20:20,0:20:728:0:0:0,-6.0206,-65.8465	0/1:12:10,2:10:695:2:142:-7.72307,0,-46.4767	0/0:13:13,0:13:498:0:0:0,-3.91339,-45.1596	0/0:24:23,1:23:851:1:25:0,-4.72486,-74.415	0/0:31:31,0:31:1097:0:0:0,-9.33193,-99.0287	0/0:19:19,0:19:653:0:0:0,-5.71957,-59.082	0/0:25:25,0:25:875:0:0:0,-7.52575,-79.0566	0/0:19:19,0:19:667:0:0:0,-5.71957,-60.3492	0/0:22:22,0:22:802:0:0:0,-6.62266,-72.5032	0/0:21:21,0:21:727:0:0:0,-6.32163,-65.7406	0/0:17:17,0:17:593:0:0:0,-5.11751,-53.6909	0/1:8:7,1:7:480:1:68:-3.52787,0,-35.5766	0/0:25:25,0:25:901:0:0:0,-7.52575,-81.405	0/0:13:13,0:13:894:0:0:0,-3.91339,-68.5383	0/0:21:21,0:21:727:0:0:0,-6.32163,-65.7406	0/0:17:17,0:17:617:0:0:0,-5.11751,-55.8614	0/0:17:17,0:17:605:0:0:0,-5.11751,-54.7761	0/0:12:12,0:12:856:0:0:0,-3.61236,-65.0622	0/0:20:20,0:20:716:0:0:0,-6.0206,-64.7624	0/0:19:19,0:19:677:0:0:0,-5.71957,-61.2509	0/0:23:23,0:23:801:0:0:0,-6.92369,-72.3987
chr13	7236443	.	G	C	164.048	.	AB=0.444444;ABP=4.69922;AC=3;AF=0.0365854;AN=82;AO=51;CIGAR=1X;DP=801;DPB=801;DPRA=0.971572;EPP=3.3935;EPPR=26.5249;GTI=0;LEN=1;MEANALT=1;MQM=16.2549;MQMR=59.8583;NS=41;NUMALT=1;ODDS=7.47871;PAIRED=0.470588;PAIREDR=0.995989;PAO=0;PQA=0;PQR=0;PRO=0;QA=2850;QR=28099;RO=748;RPL=3;RPP=89.2305;RPPR=3.42834;RPR=48;RUN=1;SAF=27;SAP=3.3935;SAR=24;SRF=359;SRP=5.62303;SRR=389;TYPE=snp;technology.illumina=1…	GT:DP:AD:RO:QR:AO:QA:GL	0/0:42:42,0:42:1404:0:0:0,-12.6433,-126.629	0/0:15:15,0:15:531:0:0:0,-4.51545,-48.1182	0/1:35:13,22:13:897:22:1538:-21.7399,0,-59.5258	0/0:26:24,2:24:838:2:74:0,-2.9497,-70.8506	0/0:20:20,0:20:664:0:0:0,-6.0206,-60.0603	0/0:15:15,0:15:479:0:0:0,-4.51545,-43.4074	0/0:17:17,0:17:577:0:0:0,-5.11751,-52.2399	0/0:17:17,0:17:501:0:0:0,-5.11751,-45.3329	0/0:25:25,0:25:849:0:0:0,-7.52575,-76.5506	0/0:18:12,6:12:445:6:231:0,-0.0202321,-34.9867	0/0:19:18,0:18:590:0:0:0,-5.41854,-53.2785	0/0:27:27,0:27:911:0:0:0,-8.12781,-82.2809	0/0:26:26,0:26:914:0:0:0,-7.82678,-82.5679	0/0:13:13,0:13:457:0:0:0,-3.91339,-41.3015	0/0:27:24,3:24:798:3:85:0,-6.35473,-70.3389	0/0:8:7,1:7:241:1:37:0,-1.90843,-21.5248	0/0:13:13,0:13:431:0:0:0,-3.91339,-39.1016	0/0:25:25,0:25:849:0:0:0,-7.52575,-76.7081	0/0:17:17,0:17:1136:0:0:0,-5.11751,-90.3145	0/0:7:7,0:7:232:0:0:0,-2.10721,-21.2007	0/0:16:14,2:14:456:2:74:0,-4.24664,-40.7758	0/1:11:8,3:8:536:3:215:-5.55418,0,-39.7349	0/0:15:13,2:13:441:2:78:0,-2.05362,-37.5483	0/0:21:21,0:21:727:0:0:0,-6.32163,-65.7406	0/0:24:24,0:24:788:0:0:0,-7.22472,-71.212	0/0:24:24,0:24:850:0:0:0,-7.22472,-76.8104	0/0:27:27,0:27:975:0:0:0,-8.12781,-88.0509	0/0:21:20,0:20:690:0:0:0,-6.0206,-62.2882	0/0:15:15,0:15:543:0:0:0,-4.51545,-49.2043	0/0:17:15,2:15:481:2:74:0,-4.35776,-42.8307	0/0:18:18,0:18:616:0:0:0,-5.41854,-55.7525	0/1:17:14,3:14:971:3:215:-7.05337,0,-70.3335	0/0:26:24,2:24:838:2:74:0,-7.44688,-75.3478	0/0:11:9,2:9:619:2:144:0,-1.98133,-47.2097	0/0:16:16,0:16:592:0:0:0,-4.81648,-53.6185	0/0:19:19,0:19:667:0:0:0,-5.71957,-60.3492	0/0:18:18,0:18:642:0:0:0,-5.41854,-58.105	0/0:13:13,0:13:892:0:0:0,-3.91339,-69.9616	0/0:22:21,1:21:739:1:11:0,-6.27191,-66.4737	0/0:16:16,0:16:568:0:0:0,-4.81648,-51.4472	0/0:22:22,0:22:724:0:0:0,-6.62266,-65.4536
chr13	7236471	.	TTATC	ATATT	160.765	.	AB=0.465517;ABP=3.60933;AC=3;AF=0.0365854;AN=82;AO=48;CIGAR=1X3M1X;DP=803;DPB=803.4;DPRA=0.962439;EPP=3.0103;EPPR=25.5036;GTI=0;LEN=5;MEANALT=1.53846;MQM=15.8333;MQMR=59.9468;NS=41;NUMALT=1;ODDS=6.67407;PAIRED=0.458333;PAIREDR=0.995798;PAO=0;PQA=0;PQR=12.3333;PRO=0.333333;QA=2693;QR=27465;RO=714;RPL=48;RPP=107.241;RPPR=43.9337;RPR=0;RUN=1;SAF=24;SAP=3.0103;SAR=24;SRF=339;SRP=6.9518;SRR=375;TYPE=c…	GT:DP:AD:RO:QR:AO:QA:GL	0/0:42:37,0:37:1308:0:0:0,-11.1381,-117.848	0/0:12:11,0:11:395:0:0:0,-3.31133,-35.6318	0/1:32:11,21:11:753:21:1444:-21.9863,0,-49.5569	0/0:22:18,2:18:637:2:74:0,-1.33436,-52.8211	0/0:19:18,0:18:635:0:0:0,-5.41854,-57.353	0/0:14:12,0:12:428:0:0:0,-3.61236,-38.712	0/0:21:20,0:20:692:0:0:0,-6.0206,-62.4768	0/0:17:17,0:17:591:0:0:0,-5.11751,-53.513	0/0:22:19,0:19:653:0:0:0,-5.71957,-58.8511	0/0:26:21,5:21:777:5:185:0,-2.59395,-65.0148	0/0:20:19,0:19:660:0:0:0,-5.71957,-59.5774	0/0:26:24,0:24:841:0:0:0,-7.22472,-75.8295	0/0:26:25,0:25:890:0:0:0,-7.52575,-80.2961	0/0:15:14,0:14:507:0:0:0,-4.21442,-45.8107	0/0:27:23,2:23:790:2:71:0,-6.84111,-70.597	0/0:10:8,1:8:295:1:37:0,-2.30445,-26.3331	0/0:16:15,0:15:531:0:0:0,-4.51545,-47.9191	0/0:24:21,0:21:751:0:0:0,-6.32163,-67.772	0/0:13:13,0:13:911:0:0:0,-3.91339,-70.2691	0/0:7:7,0:7:259:0:0:0,-2.10721,-23.6661	0/0:14:12,2:12:426:2:74:0,-3.64458,-38.1064	0/1:12:9,3:9:630:3:215:-5.25315,0,-45.1948	0/0:10:7,2:7:221:2:68:0,-0.369281,-17.728	0/0:20:20,0:20:685:0:0:0,-6.0206,-61.9665	0/0:26:22,0:22:775:0:0:0,-6.62266,-69.884	0/0:20:20,0:20:690:0:0:0,-6.0206,-62.4163	0/0:26:25,0:25:865:0:0:0,-7.52575,-78.0413	0/0:22:21,0:21:743:0:0:0,-6.32163,-67.0705	0/0:16:16,0:16:576:0:0:0,-4.81648,-52.1717	0/0:17:15,2:15:522:2:74:0,-4.35776,-46.5457	0/0:19:18,0:18:626:0:0:0,-5.41854,-56.5398	0/1:14:11,3:11:766:3:209:-7.89043,0,-55.247	0/0:31:27,2:27:954:2:74:0,-8.45496,-85.695	0/0:12:10,2:10:703:2:137:0,-2.28236,-52.8785	0/0:17:17,0:17:606:0:0:0,-5.11751,-54.8693	0/0:21:21,0:21:734:0:0:0,-6.32163,-66.3791	0/0:16:15,0:15:500:0:0:0,-4.51545,-45.0588	0/0:14:14,0:14:947:0:0:0,-4.21442,-75.0713	0/0:21:20,1:20:720:1:31:0,-5.92215,-64.7255	0/0:22:22,0:22:802:0:0:0,-6.62266,-72.5048	0/0:22:19,0:19:670:0:0:0,-5.71957,-60.4409
chr13	7364194	.	A	C	212.902	.	AB=0.340426;ABP=13.4056;AC=5;AF=0.0609756;AN=82;AO=21;CIGAR=1X;DP=805;DPB=805;DPRA=0.635778;EPP=20.4855;EPPR=35.4822;GTI=1;LEN=1;MEANALT=1.4;MQM=59.0476;MQMR=59.9154;NS=41;NUMALT=1;ODDS=6.6357;PAIRED=1;PAIREDR=0.998718;PAO=0;PQA=0;PQR=0;PRO=0;QA=765;QR=27794;RO=780;RPL=3;RPP=26.2761;RPPR=15.8832;RPR=18;RUN=1;SAF=1;SAP=40.3389;SAR=20;SRF=380;SRP=4.12388;SRR=400;TYPE=snp;technology.illumina=1;Cases…	GT:DP:AD:RO:QR:AO:QA:GL	0/0:35:35,0:35:1223:0:0:0,-10.536,-110.334	0/0:14:14,0:14:442:0:0:0,-4.21442,-40.0758	0/1:10:7,3:7:318:3:126:-8.63497,0,-24.545	0/0:20:20,0:20:692:0:0:0,-6.0206,-62.5941	0/0:23:23,0:23:789:0:0:0,-6.92369,-71.3154	0/0:25:25,0:25:887:0:0:0,-7.52575,-80.1395	0/0:26:26,0:26:924:0:0:0,-7.82678,-83.4682	0/0:25:25,0:25:875:0:0:0,-7.52575,-79.0508	0/0:33:32,1:32:1082:1:20:0,-7.93827,-95.6692	0/0:10:9,1:9:323:1:7:0,-2.3103,-28.7059	0/0:18:18,0:18:666:0:0:0,-5.41854,-60.2746	0/0:27:27,0:27:927:0:0:0,-8.12781,-83.7314	0/0:22:22,0:22:764:0:0:0,-6.62266,-69.0697	0/0:20:20,0:20:690:0:0:0,-6.0206,-62.4114	0/0:23:23,0:23:753:0:0:0,-6.92369,-68.0652	0/0:2:2,0:2:74:0:0:0,-0.60206,-7.02588	0/0:26:26,0:26:926:0:0:0,-7.82678,-83.6507	0/0:19:18,1:18:630:1:37:0,-2.02174,-53.3223	0/1:7:5,1:5:324:1:38:-1.63627,0,-23.5267	0/0:8:6,1:6:179:1:14:0,-0.847219,-14.9794	0/0:20:20,0:20:676:0:0:0,-6.0206,-61.1415	0/1:7:4,3:4:284:3:149:-11.6618,0,-19.9685	0/0:8:8,0:8:283:0:0:0,-2.40824,-25.7889	0/0:20:19,1:19:617:1:11:0,-4.9206,-54.7286	0/0:35:35,0:35:1247:0:0:0,-10.536,-112.515	0/0:25:25,0:25:875:0:0:0,-7.52575,-79.0345	0/0:24:24,0:24:850:0:0:0,-7.22472,-76.8109	0/0:25:25,0:25:841:0:0:0,-7.52575,-75.9902	0/0:24:24,0:24:814:0:0:0,-7.22472,-73.5614	0/0:28:28,0:28:920:0:0:0,-8.42884,-83.0833	0/0:19:19,0:19:679:0:0:0,-5.71957,-61.4337	0/1:7:3,4:3:181:4:170:-13.5734,0,-12.8371	0/0:19:19,0:19:651:0:0:0,-5.71957,-58.8992	0/0:5:5,0:5:338:0:0:0,-1.50515,-27.2036	0/0:20:20,0:20:612:0:0:0,-6.0206,-55.3582	0/0:22:22,0:22:752:0:0:0,-6.62266,-67.9758	0/0:24:24,0:24:838:0:0:0,-7.22472,-75.7277	0/1:16:9,5:9:632:5:193:-13.1544,0,-44.2425	0/0:15:15,0:15:555:0:0:0,-4.51545,-50.2905	0/0:26:26,0:26:848:0:0:0,-7.82678,-76.6065	0/0:23:23,0:23:813:0:0:0,-6.92369,-73.4821
chr13	7420914	.	T	G	83.3912	.	AB=0.264706;ABP=19.3602;AC=4;AF=0.0487805;AN=82;AO=14;CIGAR=1X;DP=754;DPB=754;DPRA=0.573263;EPP=3.63072;EPPR=7.25909;GTI=3;LEN=1;MEANALT=1;MQM=60;MQMR=59.9187;NS=41;NUMALT=1;ODDS=4.31183;PAIRED=1;PAIREDR=0.99458;PAO=0;PQA=0;PQR=0;PRO=0;QA=400;QR=26726;RO=738;RPL=8;RPP=3.63072;RPPR=5.65844;RPR=6;RUN=1;SAF=14;SAP=33.4109;SAR=0;SRF=330;SRP=20.9117;SRR=408;TYPE=snp;technology.illumina=1;Cases=0,4,4;C…	GT:DP:AD:RO:QR:AO:QA:GL	0/0:47:47,0:47:1649:0:0:0,-14.1484,-148.677	0/0:11:11,0:11:359:0:0:0,-3.31133,-32.6221	0/1:7:6,1:6:386:1:38:-1.69006,0,-26.7458	0/0:21:21,0:21:699:0:0:0,-6.32163,-63.2075	0/0:14:14,0:14:506:0:0:0,-4.21442,-45.8654	0/0:20:20,0:20:704:0:0:0,-6.0206,-63.6782	0/0:22:22,0:22:778:0:0:0,-6.62266,-70.336	0/0:14:14,0:14:518:0:0:0,-4.21442,-46.9624	0/0:36:36,0:36:1194:0:0:0,-10.8371,-107.736	0/0:9:8,1:8:230:1:7:0,-2.00927,-20.2783	0/0:20:19,0:19:667:0:0:0,-5.71957,-60.1702	0/0:21:21,0:21:739:0:0:0,-6.32163,-66.8245	0/0:23:23,0:23:799:0:0:0,-6.92369,-72.2162	0/0:18:18,0:18:614:0:0:0,-5.41854,-55.5697	0/0:28:27,1:27:975:1:11:0,-7.32884,-86.9618	0/0:2:2,0:2:74:0:0:0,-0.60206,-7.02588	0/0:27:27,0:27:885:0:0:0,-8.12781,-79.9362	0/0:21:21,0:21:713:0:0:0,-6.32163,-64.474	0/1:8:7,1:7:421:1:47:-2.27052,0,-31.5433	0/0:3:3,0:3:101:0:0:0,-0.90309,-9.42241	0/0:16:16,0:16:580:0:0:0,-4.81648,-52.5329	0/1:12:6,6:6:418:6:218:-16.3594,0,-29.1026	0/0:7:5,2:5:165:2:13:0,-0.872213,-13.9391	0/0:17:17,0:17:603:0:0:0,-5.11751,-54.5932	0/0:24:24,0:24:802:0:0:0,-7.22472,-72.4782	0/0:16:16,0:16:580:0:0:0,-4.81648,-52.5329	0/0:21:21,0:21:753:0:0:0,-6.32163,-68.091	0/0:18:18,0:18:642:0:0:0,-5.41854,-58.105	0/0:30:30,0:30:1036:0:0:0,-9.0309,-93.5358	0/0:22:22,0:22:762:0:0:0,-6.62266,-68.8871	0/0:21:21,0:21:689:0:0:0,-6.32163,-62.3063	0/1:7:6,1:6:386:1:33:-1.19192,0,-28.6156	0/0:34:34,0:34:1210:0:0:0,-10.235,-109.197	0/0:5:5,0:5:352:0:0:0,-1.50515,-27.399	0/0:9:9,0:9:321:0:0:0,-2.70927,-29.2307	0/0:25:24,0:24:778:0:0:0,-7.22472,-70.1933	0/0:21:21,0:21:713:0:0:0,-6.32163,-64.474	0/0:14:13,1:13:810:1:33:0,-0.915285,-62.0447	0/0:19:19,0:19:653:0:0:0,-5.71957,-59.082	0/0:17:17,0:17:565:0:0:0,-5.11751,-51.1547	0/0:27:27,0:27:897:0:0:0,-8.12781,-81.0188
chr13	7428515	.	GTTTTTTTTTTGTTTTTTTTTTTTTGGCATTCC	GTTTTTTTTTTTTTTTTTTTTTTTTGGCATTCC,GTTTTTGTTTTGTTTTTTGGCATTCC,GTTTTTTTTTTTTTTTTTTTTTGGCATTCC	3550.65	.	AB=0.379845,0.488372,0.25;ABP=19.1869,3.0608,31.2394;AC=29,13,5;AF=0.371795,0.166667,0.0641026;AN=78;AO=113,24,18;CIGAR=11M1X21M,6M1X5M7D14M,9M3D21M;DP=518;DPB=580.636;DPRA=1.18862,0.882038,1.2274;EPP=9.94748,3.0103,3.49285;EPPR=4.87376;GTI=8;LEN=1,26,3;MEANALT=5.57143,3.25,6.25;MQM=60,59.25,60;MQMR=60;NS=39;NUMALT=3;ODDS=0.661821;PAIRED=0.982301,0.666667,0.944444;PAIREDR=1;PAO=60.3333,15,55.3333…	GT:DP:AD:RO:QR:AO:QA:GL	1/3:28:0,13,0,8:0:0:13,0,8:457,0,284:-60.2689,-23.0937,-19.1803,-60.2689,-23.0937,-60.2689,-37.1386,0,-37.1386,-34.7304	1/1:14:0,7,0,0:0:0:7,0,0:259,0,0:-23.3439,-2.10721,0,-23.3439,-2.10721,-23.3439,-23.3439,-2.10721,-23.3439,-23.3439	0/2:12:4,0,6,0:4:254:0,6,0:0,355,0:-27.5552,-28.7593,-48.5547,0,-19.8491,-18.0429,-28.7593,-48.5547,-19.8491,-48.5547	1/3:14:0,4,0,3:0:0:4,0,3:148,0,111:-21.2925,-9.14307,-7.93895,-21.2925,-9.14307,-21.2925,-12.1832,0,-12.1832,-11.2802	0/1:11:4,2,0,0:4:143:2,0,0:74,0,0:-4.87723,0,-11.098,-6.08135,-11.7001,-17.7668,-6.08135,-11.7001,-17.7668,-17.7668	3/3:12:0,0,0,5:0:0:0,0,5:0,0,147:-13.2388,-13.2388,-13.2388,-13.2388,-13.2388,-13.2388,-1.50515,-1.50515,-1.50515,0	1/1:17:0,8,0,0:0:0:8,0,0:296,0,0:-26.7118,-2.40824,0,-26.7118,-2.40824,-26.7118,-26.7118,-2.40824,-26.7118,-26.7118	1/1:4:0,3,0,0:0:0:3,0,0:111,0,0:-9.88348,-0.90309,0,-9.88348,-0.90309,-9.88348,-9.88348,-0.90309,-9.88348,-9.88348	1/1:18:0,10,0,0:0:0:10,0,0:358,0,0:-32.3036,-3.0103,0,-32.3036,-3.0103,-32.3036,-32.3036,-3.0103,-32.3036,-32.3036	2/2:1:0,0,0,0:0:0:0,0,0:0,0,0:0,0,0,0,0,0,0,0,0,0	1/1:17:0,4,0,0:0:0:4,0,0:136,0,0:-12.2737,-1.20412,0,-12.2737,-1.20412,-12.2737,-12.2737,-1.20412,-12.2737,-12.2737	1/2:11:0,3,6,0:0:0:3,6,0:111,118,0:-17.8886,-8.76441,-7.86132,-9.14857,0,-7.34239,-17.8886,-8.76441,-9.14857,-17.8886	0/1:11:4,5,0,0:4:141:5,0,0:185,0,0:-14.0005,0,-10.029,-15.2046,-11.5341,-26.6932,-15.2046,-11.5341,-26.6932,-26.6932	1/3:10:0,6,0,2:0:0:6,0,2:196,0,74:-21.9822,-6.12427,-4.31809,-21.9822,-6.12427,-21.9822,-15.9123,0,-15.9123,-15.3102	0/0:20:11,0,0,0:11:381:0,0,0:0,0,0:0,-3.31133,-34.3466,-3.31133,-34.3466,-34.3466,-3.31133,-34.3466,-34.3466,-34.3466	.:.:.:.:.:.:.:.	1/1:21:0,6,0,0:0:0:6,0,0:222,0,0:-20.0058,-1.80618,0,-20.0058,-1.80618,-20.0058,-20.0058,-1.80618,-20.0058,-20.0058	0/0:16:5,0,0,0:5:171:0,0,0:0,0,0:0,-1.50515,-15.4217,-1.50515,-15.4217,-15.4217,-1.50515,-15.4217,-15.4217,-15.4217	2/2:9:0,0,0,0:0:0:0,0,0:0,0,0:0,0,0,0,0,0,0,0,0,0	1/1:2:0,1,0,0:0:0:1,0,0:14,0,0:-1.1451,-0.30103,0,-1.1451,-0.30103,-1.1451,-1.1451,-0.30103,-1.1451,-1.1451	0/0:16:8,1,0,0:8:282:1,0,0:25,0,0:0,-0.457864,-23.1734,-2.40824,-23.4744,-25.421,-2.40824,-23.4744,-25.421,-25.421	2/2:7:0,0,0,0:0:0:0,0,0:0,0,0:0,0,0,0,0,0,0,0,0,0	.:.:.:.:.:.:.:.	1/1:11:0,9,0,0:0:0:9,0,0:333,0,0:-30.0581,-2.70927,0,-30.0581,-2.70927,-30.0581,-30.0581,-2.70927,-30.0581,-30.0581	1/1:14:0,7,0,0:0:0:7,0,0:259,0,0:-23.3731,-2.10721,0,-23.3731,-2.10721,-23.3731,-23.3731,-2.10721,-23.3731,-23.3731	0/0:13:9,0,0,0:9:318:0,0,0:0,0,0:0,-2.70927,-28.6804,-2.70927,-28.6804,-28.6804,-2.70927,-28.6804,-28.6804,-28.6804	0/0:21:17,0,0,0:17:583:0,0,0:0,0,0:0,-5.11751,-52.4995,-5.11751,-52.4995,-52.4995,-5.11751,-52.4995,-52.4995,-52.4995	0/0:16:15,0,0,0:15:516:0,0,0:0,0,0:0,-4.51545,-46.4181,-4.51545,-46.4181,-46.4181,-4.51545,-46.4181,-46.4181,-46.4181	0/0:12:6,0,0,0:6:206:0,0,0:0,0,0:0,-1.80618,-18.5951,-1.80618,-18.5951,-18.5951,-1.80618,-18.5951,-18.5951,-18.5951	1/2:20:0,8,9,0:0:0:8,9,0:296,283,0:-47.119,-22.8636,-20.4553,-24.3808,0,-21.6716,-47.119,-22.8636,-24.3808,-47.119	0/0:10:9,0,0,0:9:296:0,0,0:0,0,0:0,-2.70927,-26.7838,-2.70927,-26.7838,-26.7838,-2.70927,-26.7838,-26.7838,-26.7838	2/2:3:0,0,0,0:0:0:0,0,0:0,0,0:0,0,0,0,0,0,0,0,0,0	0/1:12:5,4,0,0:5:163:4,0,0:148,0,0:-10.695,0,-12.0345,-12.2001,-13.2386,-25.3794,-12.2001,-13.2386,-25.3794,-25.3794	2/2:4:0,0,3,0:0:0:0,3,0:0,153,0:-13.2633,-13.2633,-13.2633,-0.90309,-0.90309,0,-13.2633,-13.2633,-0.90309,-13.2633	0/0:17:14,0,0,0:14:481:0,0,0:0,0,0:0,-4.21442,-43.3559,-4.21442,-43.3559,-43.3559,-4.21442,-43.3559,-43.3559,-43.3559	0/0:23:4,1,0,0:4:134:1,0,0:11,0,0:0,-0.522011,-11.0862,-1.20412,-11.3872,-12.0698,-1.20412,-11.3872,-12.0698,-12.0698	0/1:12:7,4,0,0:7:251:4,0,0:148,0,0:-9.99155,0,-19.2479,-12.0988,-20.452,-32.5629,-12.0988,-20.452,-32.5629,-32.5629	0/0:9:4,0,0,0:4:246:0,0,0:0,0,0:0,-1.20412,-20.7034,-1.20412,-20.7034,-20.7034,-1.20412,-20.7034,-20.7034,-20.7034	1/1:15:0,7,0,0:0:0:7,0,0:233,0,0:-21.0411,-2.10721,0,-21.0411,-2.10721,-21.0411,-21.0411,-2.10721,-21.0411,-21.0411	0/0:14:4,0,0,0:4:135:0,0,0:0,0,0:0,-1.20412,-12.1525,-1.20412,-12.1525,-12.1525,-1.20412,-12.1525,-12.1525,-12.1525	0/0:21:11,0,0,0:11:370:0,0,0:0,0,0:0,-3.31133,-33.3264,-3.31133,-33.3264,-33.3264,-3.31133,-33.3264,-33.3264,-33.3264
chr21	213362	.	CGCTC	TGCTG,TGCTC	112.536	.	AB=0.191011,0.128866;ABP=76.816,235.112;AC=2,3;AF=0.0243902,0.0365854;AN=82;AO=21,139;CIGAR=1X3M1X,1X4M;DP=2473;DPB=2499.2;DPRA=1.00779,1.57429;EPP=5.59539,11.2744;EPPR=8.7794;GTI=4;LEN=5,1;MEANALT=2.5,1.57576;MQM=30.8571,24.9712;MQMR=55.6122;NS=41;NUMALT=2;ODDS=4.6854;PAIRED=1,0.920863;PAIREDR=0.98821;PAO=0,0;PQA=0,0;PQR=1942.5;PRO=48.5;QA=1262,3210;QR=89030;RO=2290;RPL=16,88;RPP=15.5221,24.397;…	GT:DP:AD:RO:QR:AO:QA:GL	0/0:157:148,0,7:148:5448:0,7:0,171:0,-44.5524,-489.023,-32.4605,-476.944,-474.836	0/0:58:56,0,2:56:2046:0,2:0,34:0,-16.8577,-182.006,-15.1261,-180.09,-179.488	0/2:34:28,0,6:28:1848:0,6:0,167:-3.47324,-11.9021,-129.168,0,-117.559,-115.753	0/0:51:48,0,3:48:1753:0,3:0,81:0,-14.4494,-157.34,-8.55635,-151.619,-150.716	0/0:78:77,0,1:77:2808:0,1:0,7:0,-23.1793,-252.155,-23.0357,-252.06,-251.759	0/0:48:44,0,4:44:1613:0,4:0,50:0,-13.2453,-144.75,-10.8926,-142.472,-141.268	0/0:64:64,0,0:64:2299:0,0:0,0:0,-19.2659,-204.553,-19.2659,-204.553,-204.553	0/0:77:75,0,2:75:2721:0,2:0,34:0,-22.5772,-242.156,-20.7482,-240.204,-239.602	0/0:90:82,3,4:82:2983:3,4:111,94:0,-17.5223,-255.769,-18.1226,-250.081,-256.018	0/0:26:26,0,0:26:834:0,0:0,0:0,-7.82678,-72.2791,-7.82678,-72.2791,-72.2791	0/0:85:78,0,7:78:2829:0,7:0,159:0,-23.4803,-254.047,-12.8075,-243.285,-241.178	0/0:88:84,0,4:84:3053:0,4:0,66:0,-25.2865,-274.3,-21.7201,-270.569,-269.365	0/0:64:62,0,2:62:2254:0,2:0,30:0,-18.6639,-200.535,-17.3408,-198.974,-198.372	0/0:52:45,0,7:45:1628:0,7:0,149:0,-13.5463,-142.493,-3.81971,-132.638,-130.531	0/0:97:91,0,4:91:3304:0,4:0,111:0,-27.3937,-296.705,-19.4436,-288.854,-287.65	0/0:21:21,0,0:21:740:0,0:0,0:0,-6.32163,-66.6048,-6.32163,-66.6048,-66.6048	0/0:66:66,0,0:66:2402:0,0:0,0:0,-19.868,-213.313,-19.868,-213.313,-213.313	0/0:75:70,0,5:70:2536:0,5:0,68:0,-21.0721,-225.559,-17.5595,-222.172,-220.667	0/1:47:38,6,2:38:2547:6,2:397,19:-5.36831,0,-135.242,-16.2028,-136.406,-152.517	0/2:21:18,0,3:18:632:0,3:0,87:-1.40591,-6.82445,-57.495,0,-50.9565,-50.0534	0/0:33:33,0,0:33:1215:0,0:0,0:0,-9.93399,-105.554,-9.93399,-105.554,-105.554	0/1:42:27,11,4:27:1716:11,4:720,93:-19.4171,0,-101.624,-21.4731,-98.8749,-125.098	0/0:15:15,0,0:15:503:0,0:0,0:0,-4.51545,-43.947,-4.51545,-43.947,-43.947	0/0:74:65,0,9:65:2353:0,9:0,178:0,-19.5669,-204.559,-8.08996,-192.934,-190.225	0/0:97:94,0,3:94:3428:0,3:0,48:0,-28.2968,-307.458,-25.6049,-304.621,-303.718	0/0:69:67,0,1:67:2418:0,1:0,37:0,-20.169,-216.116,-17.3012,-213.246,-212.945	0/0:63:63,0,0:63:2317:0,0:0,0:0,-18.9649,-206.304,-18.9649,-206.304,-206.304	0/0:63:61,0,1:61:2217:0,1:0,37:0,-18.3628,-197.313,-15.4898,-194.555,-194.254	0/0:72:64,1,7:64:2329:1,7:34,168:0,-19.5023,-208.174,-7.28589,-196.546,-194.222	0/0:42:39,0,3:39:1438:0,3:0,56:0,-11.7402,-126.224,-8.08757,-122.748,-121.845	0/0:42:42,0,0:42:1542:0,0:0,0:0,-12.6433,-136.061,-12.6433,-136.061,-136.061	0/2:50:40,0,10:40:2653:0,10:0,351:-13.7793,-25.8205,-194.926,0,-169.069,-166.059	0/0:97:90,0,6:90:3251:0,6:0,170:0,-27.0927,-289.862,-14.3909,-277.146,-275.34	0/0:45:36,0,8:36:2339:0,8:0,166:0,-10.8371,-177.728,-0.606208,-167.311,-164.903	0/0:70:59,0,2:59:2145:0,2:0,50:0,-17.7608,-190.186,-14.1801,-186.59,-185.988	0/0:48:43,0,5:43:1567:0,5:0,70:0,-12.9443,-138.937,-9.31492,-135.398,-133.893	0/0:37:34,0,2:34:1241:0,2:0,14:0,-10.235,-111.59,-10.2536,-111.41,-110.807	0/0:37:33,0,2:33:2115:0,2:0,94:0,-9.93399,-139.751,-2.59622,-132.436,-131.833	0/0:59:56,0,2:56:2031:0,2:0,38:0,-16.8577,-181.631,-14.6515,-179.356,-178.754	0/0:53:48,0,5:48:1748:0,5:0,165:0,-14.4494,-155.625,-1.57542,-143.068,-141.563	0/0:66:60,0,6:60:2186:0,6:0,148:0,-18.0618,-187.734,-7.73222,-177.587,-175.781
chr14	36591592	.	CTCCCCGGCCCCCCCCCCCCCCATTCCTCTG	CTCCCCGGCCCCCCCCCCCCATTCCTCTG,CTCCCCGGCCCCCCCCCCCCCATTCCTCTG	3979.29	.	AB=0.374101,0.331034;ABP=22.1474,38.9669;AC=34,25;AF=0.435897,0.320513;AN=78;AO=112,77;CIGAR=8M2D21M,8M1D22M;DP=297;DPB=288.903;DPRA=1.83579,1.59149;EPP=20.4596,3.0385;EPPR=3.73412;GTI=9;LEN=2,1;MEANALT=3.68,4.25;MQM=60,60;MQMR=60;NS=39;NUMALT=2;ODDS=0.397045;PAIRED=1,0.987013;PAIREDR=1;PAO=45.75,46.25;PQA=850.75,856.25;PQR=856.25;PRO=46.25;QA=3676,2454;QR=420;RO=12;RPL=71,38;RPP=20.4596,3.0385;R…	GT:DP:AD:RO:QR:AO:QA:GL	1/2:14:0,8,3:0:0:8,3:272,111:-31.1781,-9.11566,-6.70742,-22.0883,0,-21.1853	0/2:9:4,0,2:4:139:0,2:0,62:-3.8202,-5.02432,-16.3744,0,-11.3918,-10.7897	0/0:1:0,0,0:0:0:0,0:0,0:0,0,0,0,0,0	1/1:12:0,8,0:0:0:8,0:272,0:-24.5592,-2.40824,0,-24.5592,-2.40824,-24.5592	1/2:15:0,7,4:0:0:7,4:235,110:-27.8131,-8.73286,-6.62565,-19.1236,0,-17.9195	1/1:3:0,2,0:0:0:2,0:62,0:-5.33004,-0.60206,0,-5.33004,-0.60206,-5.33004	0/2:13:2,0,5:2:70:0,5:0,135:-10.0825,-10.6846,-16.4004,0,-5.73953,-4.23438	0/1:8:1,2,0:1:36:2,0:62,0:-4.7187,0,-2.36927,-5.01973,-2.97133,-7.9771	1/1:7:0,4,0:0:0:4,0:136,0:-12.2927,-1.20412,0,-12.2927,-1.20412,-12.2927	.:.:.:.:.:.:.:.	2/2:4:0,0,3:0:0:0,3:0,111:-9.93705,-9.93705,-9.93705,-0.90309,-0.90309,0	1/2:8:0,3,2:0:0:3,2:99,62:-13.0733,-5.03159,-4.1285,-8.08252,0,-7.48046	1/2:5:0,2,3:0:0:2,3:22,111:-10.6123,-9.35706,-8.755,-1.4176,0,-0.514509	1/2:4:0,2,1:0:0:2,1:74,37:-9.13292,-3.06159,-2.45953,-6.10014,0,-5.79911	1/2:9:0,4,4:0:0:4,4:110,124:-18.3689,-9.71849,-8.51437,-8.43061,0,-7.22649	0/0:1:0,0,0:0:0:0,0:0,0:0,0,0,0,0,0	1/1:11:0,8,0:0:0:8,0:260,0:-23.501,-2.40824,0,-23.501,-2.40824,-23.501	1/2:7:0,5,1:0:0:5,1:173,37:-17.1262,-3.06168,-1.55653,-14.0947,0,-13.7937	0/0:1:0,0,0:0:0:0,0:0,0:0,0,0,0,0,0	0/0:1:0,0,0:0:0:0,0:0,0:0,0,0,0,0,0	1/1:8:0,7,0:0:0:7,0:235,0:-21.1667,-2.10721,0,-21.1667,-2.10721,-21.1667	0/0:3:0,0,0:0:0:0,0:0,0:0,0,0,0,0,0	.:.:.:.:.:.:.:.	1/1:7:0,5,0:0:0:5,0:185,0:-16.6705,-1.50515,0,-16.6705,-1.50515,-16.6705	2/2:17:0,0,13:0:0:0,13:0,421:-38.0111,-38.0111,-38.0111,-3.91339,-3.91339,0	1/2:8:0,4,1:0:0:4,1:96,25:-9.35045,-1.93872,-0.734603,-7.40306,0,-7.10203	1/2:18:0,5,6:0:0:5,6:149,210:-29.079,-17.1662,-15.6611,-11.9532,0,-10.147	1/1:12:0,10,0:0:0:10,0:346,0:-31.1637,-3.0103,0,-31.1637,-3.0103,-31.1637	0/1:5:4,1,0:4:141:1,0:37,0:-2.19268,0,-11.3855,-3.3968,-11.6866,-14.7073	1/2:11:0,3,6:0:0:3,6:85,172:-20.3904,-13.6499,-12.7468,-6.72673,0,-4.92055	1/2:7:0,1,4:0:0:1,4:37,110:-11.834,-8.78663,-8.4856,-3.10604,0,-1.90192	0/0:7:0,0,0:0:0:0,0:0,0:0,0,0,0,0,0	2/2:13:0,0,9:0:0:0,9:0,259:-23.351,-23.351,-23.351,-2.70927,-2.70927,0	2/2:1:0,0,1:0:0:0,1:0,60:-5.69897,-5.69897,-5.69897,-0.30103,-0.30103,0	1/1:11:0,11,0:0:0:11,0:371,0:-33.3685,-3.31133,0,-33.3685,-3.31133,-33.3685	0/1:3:1,2,0:1:34:2,0:74,0:-6.07735,0,-2.49582,-6.37838,-3.09788,-9.11126	1/2:10:0,1,3:0:0:1,3:37,99:-11.0921,-8.05139,-7.75036,-3.05351,0,-2.15042	0/0:1:0,0,0:0:0:0,0:0,0:0,0,0,0,0,0	1/1:8:0,5,0:0:0:5,0:173,0:-15.6499,-1.50515,0,-15.6499,-1.50515,-15.6499	1/2:7:0,2,3:0:0:2,3:74,87:-13.0592,-6.97309,-6.37103,-6.13428,0,-5.23119	2/2:7:0,0,3:0:0:0,3:0,111:-10.0579,-10.0579,-10.0579,-0.90309,-0.90309,0
chr1	26285568	.	A	C	124.057	.	AB=0.214286;ABP=62.5707;AC=7;AF=0.0853659;AN=82;AO=23;CIGAR=1X;DP=847;DPB=847;DPRA=0.583726;EPP=7.63648;EPPR=3.07626;GTI=5;LEN=1;MEANALT=1.125;MQM=60;MQMR=60;NS=41;NUMALT=1;ODDS=0.291589;PAIRED=1;PAIREDR=0.991495;PAO=0;PQA=0;PQR=0;PRO=0;QA=729;QR=31118;RO=823;RPL=8;RPP=7.63648;RPPR=7.88886;RPR=15;RUN=1;SAF=0;SAP=52.9542;SAR=23;SRF=439;SRP=10.9917;SRR=384;TYPE=snp;technology.illumina=1;Cases=0,5,5…	GT:DP:AD:RO:QR:AO:QA:GL	0/0:33:33,0:33:1221:0:0:0,-9.93399,-110.195	0/0:19:19,0:19:703:0:0:0,-5.71957,-63.6027	0/1:12:10,2:10:656:2:83:-4.25447,0,-48.0675	0/0:27:27,0:27:949:0:0:0,-8.12781,-85.7141	0/0:23:23,0:23:827:0:0:0,-6.92369,-74.7481	0/0:19:19,0:19:665:0:0:0,-5.71957,-60.1665	0/0:23:23,0:23:777:0:0:0,-6.92369,-70.232	0/0:25:25,0:25:913:0:0:0,-7.52575,-82.488	0/0:32:32,0:32:1146:0:0:0,-9.63296,-103.439	0/0:21:16,5:16:540:5:68:0,-0.0657116,-42.6475	0/0:24:24,0:24:864:0:0:0,-7.22472,-78.0766	0/0:24:24,0:24:850:0:0:0,-7.22472,-76.8109	0/0:10:10,0:10:370:0:0:0,-3.0103,-33.6502	0/0:15:15,0:15:555:0:0:0,-4.51545,-50.2905	0/0:27:27,0:27:937:0:0:0,-8.12781,-84.6315	0/0:24:24,0:24:853:0:0:0,-7.22472,-77.0838	0/0:15:15,0:15:529:0:0:0,-4.51545,-47.9351	0/0:18:18,0:18:666:0:0:0,-5.41854,-60.2746	0/1:12:7,5:7:467:5:202:-14.5866,0,-33.7879	0/0:7:7,0:7:226:0:0:0,-2.10721,-20.6527	0/0:21:21,0:21:777:0:0:0,-6.32163,-70.2588	0/1:23:17,5:17:1006:5:195:-10.8991,0,-74.2873	0/1:9:7,2:7:242:2:36:-0.710468,0,-19.4048	0/0:26:26,0:26:950:0:0:0,-7.82678,-85.8162	0/0:27:27,0:27:999:0:0:0,-8.12781,-90.227	0/0:21:21,0:21:777:0:0:0,-6.32163,-70.2588	0/0:38:38,0:38:1370:0:0:0,-11.4391,-123.592	0/0:27:27,0:27:975:0:0:0,-8.12781,-88.0618	0/0:23:23,0:23:827:0:0:0,-6.92369,-74.7481	0/0:21:21,0:21:765:0:0:0,-6.32163,-69.1749	0/0:23:23,0:23:851:0:0:0,-6.92369,-76.9148	0/1:9:8,1:8:437:1:46:-1.87378,0,-33.0103	0/0:23:23,0:23:839:0:0:0,-6.92369,-75.8315	0/1:10:8,2:8:484:2:66:-3.25806,0,-36.3598	0/0:19:19,0:19:703:0:0:0,-5.71957,-63.6027	0/0:13:13,0:13:481:0:0:0,-3.91339,-43.6344	0/0:18:18,0:18:666:0:0:0,-5.41854,-60.2746	0/1:9:8,1:8:496:1:33:-0.589865,0,-36.8692	0/0:27:27,0:27:935:0:0:0,-8.12781,-84.4491	0/0:20:20,0:20:740:0:0:0,-6.0206,-66.9307	0/0:30:30,0:30:1084:0:0:0,-9.0309,-97.8645
chr1	26287108	.	G	C	16384.9	.	AB=0.477564;ABP=4.37443;AC=57;AF=0.7125;AN=80;AO=520;CIGAR=1X;DP=750;DPB=750;DPRA=1.19097;EPP=4.07933;EPPR=4.62695;GTI=0;LEN=1;MEANALT=1.08333;MQM=60;MQMR=60;NS=40;NUMALT=1;ODDS=2.25436;PAIRED=0.984615;PAIREDR=0.995595;PAO=0;PQA=0;PQR=0;PRO=0;QA=19772;QR=8265;RO=227;RPL=254;RPP=3.61163;RPPR=3.78514;RPR=266;RUN=1;SAF=250;SAP=4.68066;SAR=270;SRF=98;SRP=12.2032;SRR=129;TYPE=snp;technology.illumina=1…	GT:DP:AD:RO:QR:AO:QA:GL	1/1:59:0,59:0:0:59:2147:-193.484,-17.7608,0	1/1:25:0,25:0:0:25:913:-82.488,-7.52575,0	1/1:5:0,5:0:0:5:333:-26.9865,-1.50515,0	0/1:26:13,12:13:469:12:444:-32.6506,0,-34.8934	1/1:19:0,19:0:0:19:691:-62.5182,-5.71957,0	0/0:19:19,0:19:691:0:0:0,-5.71957,-62.5182	1/1:26:0,26:0:0:26:962:-86.899,-7.82678,0	0/1:25:7,18:7:259:18:666:-52.7489,0,-16.1404	1/1:38:0,38:0:0:38:1380:-124.491,-11.4391,0	1/1:3:0,3:0:0:3:100:-9.3306,-0.90309,0	0/1:17:10,7:10:358:7:247:-17.4533,0,-27.4426	0/1:24:12,12:12:444:12:444:-33.0816,0,-33.0816	0/1:18:11,7:11:395:7:259:-18.2476,0,-30.4707	0/1:21:11,10:11:407:10:370:-27.3286,0,-30.6567	1/1:27:0,26:0:0:26:926:-83.2796,-7.82678,0	0/0:4:4,0:4:148:0:0:0,-1.20412,-13.682	0/1:26:14,12:14:506:12:444:-32.4796,0,-38.0489	0/1:19:8,11:8:284:11:395:-30.1697,0,-20.1814	1/1:4:0,4:0:0:4:270:-21.9054,-1.20412,0	.:.:.:.:.:.:.:.	1/1:16:1,14:1:11:14:518:-45.8451,-3.52545,0	1/1:9:0,9:0:0:9:555:-45.881,-2.70927,0	1/1:1:0,1:0:0:1:23:-2.29991,-0.30103,0	1/1:21:0,21:0:0:21:751:-67.9083,-6.32163,0	1/1:18:0,18:0:0:18:638:-57.7428,-5.41854,0	0/1:20:9,11:9:333:11:395:-29.8686,0,-24.3016	0/1:32:17,15:17:605:15:518:-37.3066,0,-45.1432	1/1:20:0,20:0:0:20:728:-65.8465,-6.0206,0	0/0:29:29,0:29:1061:0:0:0,-8.72987,-95.8008	0/1:15:9,6:9:333:6:211:-14.8161,0,-25.8067	0/1:19:12,7:12:444:7:259:-17.9465,0,-34.5868	1/1:9:0,9:0:0:9:522:-43.5089,-2.70927,0	1/1:22:0,22:0:0:22:802:-72.5032,-6.62266,0	1/1:2:0,2:0:0:2:127:-11.0663,-0.60206,0	1/1:22:0,22:0:0:22:814:-73.5868,-6.62266,0	0/1:14:8,6:8:296:6:222:-16.1236,0,-22.7797	0/1:21:9,12:9:333:12:444:-33.9847,0,-24.0006	1/1:5:0,5:0:0:5:328:-27.108,-1.50515,0	1/1:23:0,23:0:0:23:815:-73.6647,-6.92369,0	0/1:15:12,3:12:444:3:111:-5.83847,0,-35.7909	0/0:12:12,0:12:444:0:0:0,-3.61236,-40.3063
