# Supplementary material for: Genetic polymorphisms in vitamin E transport genes as determinants for risk of equine neuroaxonal dystrophy
Source: J Vet Intern Med. 2023 Nov 8;38(1):417–23. doi: 10.1111/jvim.16924 (PMC10800183; doi:10.1111/jvim.16924)
Supplement: Supplementary file 2 — Table S2: Predicted effects for the top 3 SNPs (chr4:731082, chr4:726485, and chr26:39083023) from the clinical and postmortem‐only analyses of eNAD/EDM (https://useast.ensembl.org/Equus_caballus/Info/Index). [file JVIM-38-417-s001.xlsx]

## Sheet: chr4 731082 rs1138626727
Gene	Transcript (strand)	Allele (Tr. allele)	Consequence Type	Position in transcript	Position in CDS	Position in protein	AA	Codons	Detail
ENSECAG00000015229	ENSECAT00000016213.3 (-) biotype: protein_coding	G (C)	intron variant	-	-	-	-	-
ENSECAG00000015229	ENSECAT00000047892.3 (-) biotype: protein_coding	G (C)	intron variant	-	-	-	-	-
ENSECAG00000015229	ENSECAT00000059136.3 (-) biotype: protein_coding	G (C)	intron variant	-	-	-	-	-
ENSECAG00000015229	ENSECAT00000070341.2 (-) biotype: protein_coding	G (C)	intron variant	-	-	-	-	-
ENSECAG00000015229	ENSECAT00000074500.2 (-) biotype: protein_coding	G (C)	intron variant	-	-	-	-	-
ENSECAG00000015229	ENSECAT00000074897.2 (-) biotype: protein_coding	G (C)	intron variant	-	-	-	-	-

## Sheet: chr4 726485 rs1140908279
Gene	Transcript (strand)	Allele (Tr. allele)	Consequence Type	Position in transcript	Position in CDS	Position in protein	AA	Codons	Detail
ENSECAG00000015229	ENSECAT00000016213.3 (-) biotype: protein_coding	G (C)	intron variant	-	-	-	-	-
ENSECAG00000015229	ENSECAT00000047892.3 (-) biotype: protein_coding	G (C)	intron variant	-	-	-	-	-
ENSECAG00000015229	ENSECAT00000059136.3 (-) biotype: protein_coding	G (C)	intron variant	-	-	-	-	-
ENSECAG00000015229	ENSECAT00000070341.2 (-) biotype: protein_coding	G (C)	intron variant	-	-	-	-	-
ENSECAG00000015229	ENSECAT00000074500.2 (-) biotype: protein_coding	G (C)	intron variant	-	-	-	-	-
ENSECAG00000015229	ENSECAT00000074897.2 (-) biotype: protein_coding	G (C)	intron variant	-	-	-	-	-

## Sheet: chr26 39083023 rs1140829829
Gene	Transcript (strand)	Allele (Tr. allele)	Consequence Type	Position in transcript	Position in CDS	Position in protein	AA	Codons	Detail
ENSECAG00000019065	ENSECAT00000020485.3 (+) biotype: protein_coding	G (G)	intron variant	-	-	-	-	-
ENSECAG00000019065	ENSECAT00000032698.2 (+) biotype: protein_coding	G (G)	intron variant	-	-	-	-	-
ENSECAG00000019065	ENSECAT00000039191.2 (+) biotype: protein_coding	G (G)	intron variant	-	-	-	-	-
ENSECAG00000019065	ENSECAT00000075933.2 (+) biotype: protein_coding	G (G)	intron variant	-	-	-	-	-
