# Supplementary material for: Genetic polymorphisms in vitamin E transport genes as determinants for risk of equine neuroaxonal dystrophy
Source: J Vet Intern Med. 2023 Nov 8;38(1):417–23. doi: 10.1111/jvim.16924 (PMC10800183; doi:10.1111/jvim.16924)
Supplement: Supplementary file 3 — Table S3: Allele frequencies for the top 3 SNPs (chr4:731082, chr4:726485, and chr26:39083023) from the clinical and postmortem‐only analyses from publicly available data from 504 horses across 47 breeds (Table S2). [file JVIM-38-417-s002.xlsx]

## Sheet: Chr4_731082
Breed	#Total	Missing Genotypes	AF
Aegidienberger. Paso x Icelandic horses	2	0	0
Arabian	26	0	0.0961538
Belgian	20	0	0.05
British Warmblood	2	0	0.25
Clydesdale	19	0	0
Cold Blooded	3	0	0
Connemara	4	0	0
Curly Trotter	2	0	0
Draft x	1	0	0
duelmener	1	0	0
Franchese Montagne	30	0	0.0333333
French Trotter	2	0	0
Friesian	2	0	0
German Warmblood	9	0	0.444444
Haflinger	8	0	0.125
Hanoverian	7	0	0.142857
Holsteiner	3	0	0.666667
Icelandic	17	0	0
Italian Trotter	1	0	0
Jeju pony	17	4	0
KWPN	1	0	0
Lippizaner	4	0	0.25
Mangalarga Marchador Horse	1	0	0
Miniature Horse	4	0	0
Missouri Fox Trotter	1	0	0
Mongolian	7	2	0
Morgan	20	0	0.05
Native Mongolian Chakouyi Horse	1	0	0
Norwegian Fjord	1	0	0
Oldenberg	2	0	0
Percheron	3	0	0
Pony	2	0	0.25
QH	61	1	0.0819672
Saddle Trotter	2	0	0.5
Saxon-Thuringian Heavy Warmblood	1	0	0
Shetland	51	4	0.0588235
Sorraia	3	0	0
Standardbred	43	1	0.0581395
Swiss WB	3	0	0.333333
Tennessee Walking Horse	3	0	0.166667
Thoroughbred	54	0	0.185185
Trakenher	2	0	0
TWH	1	0	0
UK WarmBlood	1	0	0
Unknown	4	1	0
Welsh	20	0	0.15
Westphalian	2	0	0.5
Yakut	9	0	0

## Sheet: Chr4_726485
Breed	#Total	Missing Genotypes	AF
Aegidienberger. Paso x Icelandic horses	2	0	0
Arabian	26	0	0.0961538
Belgian	20	0	0
British Warmblood	2	0	0.25
Clydesdale	19	0	0
Cold Blooded	3	0	0
Connemara	4	0	0
Curly Trotter	2	0	0
Draft x	1	0	0
duelmener	1	0	0
Franchese Montagne	30	0	0.05
French Trotter	10	0	0
Friesian	2	0	0
German Warmblood	9	0	0.333333
Haflinger	8	0	0.125
Hanoverian	7	0	0.142857
Holsteiner	3	0	0.666667
Icelandic	17	0	0
Jeju pony	17	4	0
KWPN	1	0	0
Lippizaner	4	0	0
Mangalarga Marchador Horse	1	0	0
Miniature Horse	4	0	0
Missouri Fox Trotter	1	0	0
Mongolian	9	0	0
Morgan	19	1	0.0526316
Native Mongolian Chakouyi Horse	1	0	0
Norwegian Fjord	1	0	0
Oldenberg	2	0	0
Percheron	3	0	0
Pony	2	0	0.25
QH	60	2	0.0583333
Saddle Trotter	2	0	0.25
Saxon-Thuringian Heavy Warmblood	1	0	0
Shetland	52	3	0.0192308
Sorraia	3	0	0
Standardbred	42	2	0.0238095
Swiss WB	3	0	0.166667
Tennessee Walking Horse	3	0	0
Thoroughbred	53	1	0.150943
Trakenher	2	0	0
TWH	1	0	0
UK WarmBlood	1	0	0
Unknown	4	1	0
Welsh	20	0	0.05
Westphalian	2	0	0.25
Yakut	9	0	0

## Sheet: chr26_39083023 
Breed	#Total	Missing Genotypes	AF
Aegidienberger. Paso x Icelandic horses	1	1	0
Arabian	25	0	0
Belgian	19	1	0.210526
British Warmblood	2	0	0
Clydesdale	19	0	0
Cold Blooded	3	0	0
Connemara	4	0	0
Curly Trotter	2	0	0
Draft x	1	0	0
duelmener	1	0	0
Franchese Montagne	30	0	0.3
French Trotter	10	0	0
Friesian	2	0	0
German Warmblood	9	0	0.111111
Haflinger	8	0	0.125
Hanoverian	7	0	0
Holsteiner	3	0	0.333333
Icelandic	16	0	0.09375
Italian Trotter	1	0	0
Jeju pony	15	6	0.166667
KWPN	1	0	0
Lippizaner	4	0	0.125
Mangalarga Marchador Horse	1	0	0
Miniature Horse	4	0	0.125
Missouri Fox Trotter	1	0	0
Mongolian	7	2	0.285714
Morgan	20	0	0.15
Native Mongolian Chakouyi Horse	1	0	0
Norwegian Fjord	1	0	0.5
Oldenberg	2	0	0.25
Percheron	3	0	0.166667
Pony	2	0	0.25
QH	62	0	0.112903
Saddle Trotter	2	0	0.25
Saxon-Thuringian Heavy Warmblood	1	0	0
Shetland	51	4	0.147059
Sorraia	3	0	0.166667
Standardbred	44	0	0.0113636
Swiss WB	3	0	0.166667
Tennessee Walking Horse	3	0	0.166667
Thoroughbred	54	0	0.0740741
Trakenher	2	0	0
TWH	1	0	0
UK WarmBlood	1	0	0.5
Unknown	4	1	0.25
Welsh	20	0	0
Westphalian	2	0	0
Yakut	9	0	0.166667
